# Supplementary material for: Combination of Antifungal Drugs and Protease Inhibitors Prevent Candida albicans Biofilm Formation and Disrupt Mature Biofilms
Source: Front Microbiol. 2020 May 25;11:1027. doi: 10.3389/fmicb.2020.01027 (PMC7261846; doi:10.3389/fmicb.2020.01027)
Supplement: TABLE S1 — Compiled data and statistics from the standalone and combination Sustained Inhibition and Disruption Optical Density Biofilm Assays as well as the BIC Sustained Inhibition Optical Density Biofilm Assay. For each compound, the concentration used, average OD600, average OD600 of relevant control(s), and value(s) for Welch’s t-test versus the relevant control(s) are provided. Whether the average OD600 was below the average OD600 of the relevant control(s) and whether the difference from the relevant control(s) remains significant following the Bonferroni Correction (α = 0.05) are also indicated. The sensitivity of SNY425 to amphotericin B, caspofungin, and fluconazole in planktonic and biofilms assays are also indicated. A list of the 80 compounds from the three protease inhibitor libraries tested in this study and a summary of the hits from the standalone and combination Sustained Inhibition and Disruption Optical Density Biofilm Assays are also included. [file Table_1.XLSX]

## Sheet: Compound List
Shorthand Code	Compound
Enzo A01	Calpain Inhibitor II (ALLM)
Enzo A02	Calpeptin
Enzo A03	E-64
Enzo A04	E-64-C
Enzo A05	E-64-d
Enzo A06	MDL-28170
Enzo A07	Z-Leu-Leu-CHO
Enzo A08	CA-074
Enzo A09	CA-074 Me
Enzo A10	NapSul-Ile-Trp-CHO
Enzo A11	Pepstatin A
Enzo A12	3,4-Dichloroisocoumarin
Enzo B01	Actinonin
Enzo B02	CL-82198·HCl
Enzo B03	Epigallocatechin gallate
Enzo B04	GM 6001
Enzo B05	NNGH
Enzo B06	Gliotoxin
Enzo B07	MG-132
Enzo B08	AAF-CMK
Enzo B09	PMSF
Enzo B10	Bestatin·HCl
Enzo B11	Boc-Gly-Val-Val-CHO
Enzo B12	Captopril
Enzo C01	Elastatinal
Enzo C02	Phosphoramidon
Enzo C03	PPACK
Enzo C04	Z-Prolyl-prolinal
Enzo C05	DL-Thiorphan
Enzo C06	TLCK·HCl
Enzo C07	TPCK
Enzo C08	BML-244
Enzo C09	Fumagillin
Enzo C10	5-Nitroisatin
Enzo C11	P32/98 hemifumarate salt
Enzo C12	Nafamostat mesylate
Enzo D01	Gabexate mesylate
Enzo D02	Dec-RVKR-CMK
Enzo D03	Z-PLG-NHOH
Enzo D04	Z-FA-FMK
Enzo D05	Z-VAD-FMK
Enzo D06	AEBSF·HCl
Enzo D07	Apstatin
Enzo D08	Argatroban
Enzo D09	URB-597
Enzo D10	4-Amino-D, L-benzylsuccinic acid
Enzo D11	N-Ethylmaleimide
Enzo D12	Acivicin
Enzo E01	Tazobactam
Enzo E02	Lisinopril
Enzo E03	Enalapril
Enzo E04	Cilastatin
Enzo E05	PKSI-527
APV	amprenavir
ATV	atazanavir
DRV	darunavir
IDV	indinavir
LPV	lopinavir
NFV	nelfinavir
RTV	ritonavir
SQV	saquinavir
TPV	tipranavir
API12	API12
API13	API13
API15	API15
API16	API16
API14	API14
API17	API17
API18	API18
API19	API19
API20	API20
API21	API21
API02	API02
API03	API03
API04	API04
API05	API05
API06	API06
API10	API10
API11	API11
API01	API01

## Sheet: Standalone Inhibition
Compound	Compound Concentration (µM)	Average OD600	Standard Deviation OD600	Control Average OD600	Control Standard Deviation OD600	Experimental OD600 < Control OD600?	Bonferroni Correction Pass (α=0.05)?	Welch’s t-test
A1	40	0.200787	0.00868813	0.18155	0.0136557		Yes	0.000313441
A10	40	0.183812	0.0126222	0.18155	0.0136557			0.690787
A11	40	0.19875	0.00834191	0.18155	0.0136557			0.000674042
A12	40	0.2216	0.00916583	0.18155	0.0136557		Yes	6.99441e-08
A2	40	0.209513	0.0185068	0.18155	0.0136557			0.00451973
A3	40	0.211625	0.0111796	0.18155	0.0136557		Yes	3.93546e-05
A3	40	0.19785	0.00539467	0.192179	0.0145162			0.131071
A4	40	0.201613	0.00991015	0.18155	0.0136557			0.000607691
A5	40	0.204388	0.0238476	0.18155	0.0136557			0.0405774
A6	40	0.2156	0.0126529	0.18155	0.0136557		Yes	4.55689e-05
A6	40	0.186275	0.0178636	0.192179	0.0145162	Yes		0.443486
A7	40	0.199812	0.0128248	0.18155	0.0136557			0.00682463
A8	40	0.2042	0.013157	0.18155	0.0136557			0.00193341
A9	40	0.213163	0.0115084	0.18155	0.0136557		Yes	3.28567e-05
API02	40	0.44495	0.0215284	0.410511	0.0279396		Yes	0.000418156
API02	40	0.383725	0.0245559	0.345897	0.0181667			0.00409883
API03	40	0.417013	0.0148799	0.410511	0.0279396			0.0254854
API05	40	0.393425	0.0124174	0.410511	0.0279396	Yes		0.341819
API05	40	0.320813	0.0194835	0.345897	0.0181667	Yes		0.0110674
API05	40	0.337438	0.0122272	0.345897	0.0181667	Yes		0.15573
API12	40	0.376925	0.00966331	0.410511	0.0279396	Yes	Yes	0.000368803
API12	40	0.337838	0.00732016	0.345897	0.0181667	Yes		0.0700559
API13	40	0.386938	0.0194312	0.410511	0.0279396	Yes		0.161354
API13	40	0.366788	0.015873	0.345897	0.0181667			0.010345
API14	40	0.406962	0.0171506	0.410511	0.0279396	Yes		0.361669
API15	40	0.425963	0.0177009	0.410511	0.0279396			0.00534545
API16	40	0.397888	0.0147068	0.410511	0.0279396	Yes		0.808162
API18	40	0.39375	0.0133785	0.410511	0.0279396	Yes		0.387829
API18	40	0.409113	0.0232246	0.410511	0.0279396	Yes		0.353328
API18	40	0.361438	0.0179934	0.345897	0.0181667			0.0651176
API19	40	0.40465	0.020801	0.410511	0.0279396	Yes		0.585617
API20	40	0.395475	0.00884007	0.410511	0.0279396	Yes		0.452369
API20	40	0.362262	0.0110951	0.345897	0.0181667			0.00691211
API21	40	0.39665	0.0165252	0.410511	0.0279396	Yes		0.700933
APV	40	0.400325	0.0140738	0.410511	0.0279396	Yes		0.919425
ATV	40	0.391562	0.0162355	0.410511	0.0279396	Yes		0.299511
ATV	40	0.343163	0.0103981	0.345897	0.0181667	Yes		0.598973
ATV	40	0.353825	0.0177724	0.345897	0.0181667			0.312078
B1	40	0.200813	0.0153229	0.18155	0.0136557			0.0128858
B10	40	0.196313	0.0107272	0.18155	0.0136557			0.0096179
B11	40	0.195525	0.00998721	0.18155	0.0136557			0.00945592
B12	40	0.216787	0.012492	0.18155	0.0136557		Yes	2.83917e-05
B2	40	0.218288	0.0131919	0.18155	0.0136557		Yes	3.51294e-05
B3	40	0.253675	0.0204476	0.18155	0.0136557		Yes	1.08393e-05
B4	40	0.210338	0.0102925	0.18155	0.0136557		Yes	2.43491e-05
B5	40	0.218625	0.0132654	0.18155	0.0136557		Yes	3.42802e-05
B6	40	0.0420625	0.00269441	0.18155	0.0136557	Yes	Yes	8.68364e-28
B6	40	0.047275	0.00385608	0.192179	0.0145162	Yes	Yes	2.54429e-28
B7	40	0.187875	0.012688	0.18155	0.0136557			0.278316
B8	40	0.1986	0.0103044	0.18155	0.0136557			0.00296239
B9	40	0.215137	0.0118131	0.18155	0.0136557		Yes	2.40154e-05
C1	40	0.197475	0.0196616	0.18155	0.0136557			0.0759142
C10	40	0.187037	0.00797511	0.191756	0.0126033	Yes		0.228669
C11	40	0.183763	0.0120793	0.191756	0.0126033	Yes		0.145755
C11	40	0.190088	0.00713205	0.192179	0.0145162	Yes		0.610516
C12	40	0.187638	0.0118612	0.191756	0.0126033	Yes		0.429776
C2	40	0.203975	0.0131343	0.18155	0.0136557			0.00205051
C3	40	0.17095	0.00703544	0.18155	0.0136557	Yes		0.0121804
C3	40	0.19005	0.00767773	0.192179	0.0145162	Yes		0.616571
C4	40	0.200825	0.0145689	0.191756	0.0126033			0.160255
C5	40	0.187963	0.00960285	0.191756	0.0126033	Yes		0.391177
C6	40	0.180975	0.00777717	0.191756	0.0126033	Yes		0.0100875
C6	40	0.17715	0.0175014	0.192179	0.0145162	Yes		0.0654399
C7	40	0.14005	0.00622154	0.191756	0.0126033	Yes	Yes	1.97943e-13
C7	40	0.157763	0.0063194	0.192179	0.0145162	Yes	Yes	1.72904e-09
C8	40	0.198688	0.0132534	0.191756	0.0126033			0.235811
C9	40	0.187013	0.0124386	0.191756	0.0126033	Yes		0.383687
D1	40	0.19305	0.00856184	0.191756	0.0126033			0.747825
D10	40	0.188138	0.0119881	0.191756	0.0126033	Yes		0.49013
D11	40	0.154438	0.00960064	0.191756	0.0126033	Yes	Yes	8.24413e-07
D11	40	0.175513	0.0125818	0.192179	0.0145162	Yes		0.0110025
D12	40	0.14215	0.00747797	0.191756	0.0126033	Yes	Yes	1.05188e-10
D12	40	0.144825	0.00610241	0.192179	0.0145162	Yes	Yes	9.33748e-13
D2	40	0.1719	0.00566966	0.191756	0.0126033	Yes	Yes	1.26471e-06
D2	40	0.184275	0.00620519	0.192179	0.0145162	Yes		0.048739
D3	40	0.18585	0.0142101	0.191756	0.0126033	Yes		0.335654
D4	40	0.190738	0.00804688	0.191756	0.0126033	Yes		0.791633
D5	40	0.193575	0.00793328	0.191756	0.0126033			0.634846
D6	40	0.181737	0.0115658	0.191756	0.0126033	Yes		0.066476
D6	40	0.188637	0.010424	0.192179	0.0145162	Yes		0.486206
D7	40	0.195775	0.00603257	0.191756	0.0126033			0.22378
D8	40	0.188937	0.00635038	0.191756	0.0126033	Yes		0.402455
D9	40	0.186788	0.00549145	0.191756	0.0126033	Yes		0.118027
D9	40	0.191488	0.0161121	0.192179	0.0145162	Yes		0.920872
DRV	40	0.391112	0.034023	0.410511	0.0279396	Yes		0.546582
E1	40	0.189988	0.00732196	0.191756	0.0126033	Yes		0.626883
E2	40	0.192525	0.0111849	0.191756	0.0126033			0.875448
E3	40	0.203488	0.00442618	0.191756	0.0126033		Yes	0.0002188
E4	40	0.18585	0.0116794	0.191756	0.0126033	Yes		0.258902
E5	40	0.203575	0.0129776	0.191756	0.0126033			0.0530392
IDV	40	0.415562	0.0139368	0.410511	0.0279396			0.0308503
IDV	40	0.364863	0.0115314	0.345897	0.0181667			0.00308944
IDV	40	0.367162	0.0124252	0.345897	0.0181667			0.00214142
LPV	40	0.394263	0.0167786	0.410511	0.0279396	Yes		0.495685
LPV	40	0.363212	0.00708298	0.345897	0.0181667		Yes	0.000304665
LPV	40	0.34855	0.0169237	0.345897	0.0181667			0.718815
NFV	40	0.289275	0.018465	0.345897	0.0181667	Yes	Yes	2.10623e-05
NFV	40	0.308087	0.0146854	0.345897	0.0181667	Yes	Yes	6.76208e-05
NFV	40	0.365487	0.0340935	0.410511	0.0279396	Yes		0.0342204
RTV	40	0.394312	0.0263689	0.410511	0.0279396	Yes		0.635598
SQV	40	0.403037	0.0218728	0.410511	0.0279396	Yes		0.721
TPV	40	0.356087	0.0193526	0.410511	0.0279396	Yes	Yes	0.000223268
TPV	40	0.32505	0.0219867	0.345897	0.0181667	Yes		0.0435782
TPV	40	0.32975	0.0247573	0.345897	0.0181667	Yes		0.138535

## Sheet: Standalone Disruption
Compound	Compound Concentration (µM)	Average OD600	Standard Deviation OD600	Control Average OD600	Control Standard Deviation OD600	Experimental OD600 < Control OD600?	Bonferroni Correction Pass (α=0.05)?	Welch’s t-test
A1	40	0.300962	0.0199267	0.280783	0.0206255			0.0384286
A10	40	0.328825	0.0268391	0.280783	0.0206255			0.00154629
A11	40	0.303512	0.0166963	0.280783	0.0206255			0.00995494
A12	40	0.290937	0.0139491	0.280783	0.0206255			0.153803
A2	40	0.294463	0.0143705	0.280783	0.0206255			0.0652577
A3	40	0.26735	0.0109778	0.280783	0.0206255	Yes		0.0347969
A3	40	0.263975	0.0154881	0.2704	0.0147967	Yes		0.352137
A4	40	0.298825	0.0155345	0.280783	0.0206255			0.0253723
A5	40	0.298287	0.0173399	0.280783	0.0206255			0.0429672
A6	40	0.27005	0.00993881	0.280783	0.0206255	Yes		0.0720798
A6	40	0.262275	0.00717962	0.2704	0.0147967	Yes		0.0594017
A7	40	0.30965	0.0257921	0.280783	0.0206255			0.0221934
A8	40	0.290925	0.0196134	0.280783	0.0206255			0.259424
A9	40	0.2845	0.0162557	0.280783	0.0206255			0.627631
API01	40	0.550525	0.0289093	0.5255	0.0359987			0.00811593
API02	40	0.479125	0.0144045	0.5255	0.0359987	Yes	Yes	0.00027894
API02	40	0.483863	0.0139606	0.480662	0.0265165			0.64237
API02	40	0.4824	0.0226137	0.480662	0.0265165			0.858921
API03	40	0.5371	0.0123227	0.5255	0.0359987			0.00070949
API05	40	0.517	0.0222072	0.480662	0.0265165			0.00267787
API05	40	0.486438	0.0177112	0.5255	0.0359987	Yes		0.00899963
API05	40	0.498575	0.0180652	0.480662	0.0265165			0.0440222
API06	40	0.495075	0.0214258	0.5255	0.0359987	Yes		0.113812
API10	40	0.532313	0.0349946	0.5255	0.0359987			0.167049
API11	40	0.546825	0.0133391	0.5255	0.0359987		Yes	3.88539e-05
API12	40	0.501625	0.017175	0.480662	0.0265165			0.0173338
API12	40	0.495375	0.0290146	0.5255	0.0359987	Yes		0.218756
API12	40	0.476075	0.00934663	0.480662	0.0265165	Yes		0.412699
API13	40	0.509925	0.0231756	0.480662	0.0265165			0.0124526
API13	40	0.497762	0.0138724	0.5255	0.0359987	Yes		0.0756127
API13	40	0.495938	0.0209399	0.480662	0.0265165			0.115995
API14	40	0.551613	0.0150919	0.5255	0.0359987		Yes	3.23433e-05
API15	40	0.5387	0.0157662	0.5255	0.0359987			0.0021216
API16	40	0.530413	0.0175468	0.5255	0.0359987			0.0325279
API18	40	0.546563	0.0122582	0.5255	0.0359987		Yes	1.75286e-05
API18	40	0.460725	0.016725	0.480662	0.0265165	Yes		0.0200455
API18	40	0.491325	0.0242092	0.5255	0.0359987	Yes		0.0816663
API18	40	0.47785	0.010382	0.480662	0.0265165	Yes		0.630646
API19	40	0.508312	0.0198046	0.5255	0.0359987	Yes		0.757545
API20	40	0.498725	0.0157968	0.480662	0.0265165			0.0260784
API20	40	0.488288	0.0228122	0.5255	0.0359987	Yes		0.039815
API20	40	0.471275	0.0130429	0.480662	0.0265165	Yes		0.165075
API21	40	0.517162	0.00794542	0.5255	0.0359987	Yes		0.29751
APV	40	0.528075	0.018991	0.5255	0.0359987			0.0704263
ATV	40	0.461263	0.0138134	0.480662	0.0265165	Yes		0.00994065
ATV	40	0.25445	0.0074671	0.263669	0.0182143	Yes		0.0202427
ATV	40	0.4931	0.0153323	0.480662	0.0265165			0.102982
ATV	40	0.27705	0.0178028	0.263669	0.0182143			0.129313
ATV	40	0.520463	0.0193263	0.5255	0.0359987	Yes		0.305396
ATV	40	0.26535	0.00795377	0.263669	0.0182143			0.903097
B1	40	0.340275	0.034893	0.280783	0.0206255			0.00228509
B10	40	0.292038	0.0149817	0.280783	0.0206255			0.133286
B11	40	0.302237	0.019465	0.280783	0.0206255			0.0267936
B12	40	0.286762	0.0191888	0.280783	0.0206255			0.491454
B2	40	0.301838	0.0209736	0.280783	0.0206255			0.0387508
B3	40	0.299963	0.025327	0.280783	0.0206255			0.0976031
B4	40	0.290775	0.0230826	0.280783	0.0206255			0.327132
B5	40	0.293475	0.0169821	0.280783	0.0206255			0.122958
B6	40	0.170512	0.0140272	0.280783	0.0206255	Yes	Yes	9.48648e-12
B6	40	0.152262	0.00475761	0.2704	0.0147967	Yes	Yes	3.96482e-25
B7	40	0.271112	0.0150168	0.280783	0.0206255	Yes		0.193571
B8	40	0.296288	0.0238755	0.280783	0.0206255			0.15085
B9	40	0.303163	0.0313857	0.280783	0.0206255			0.11021
C1	40	0.293887	0.0111082	0.280783	0.0206255			0.040206
C10	40	0.288663	0.0220767	0.268984	0.0227654			0.0586595
C11	40	0.250538	0.0116934	0.268984	0.0227654	Yes		0.00596412
C11	40	0.272038	0.0106125	0.2704	0.0147967			0.750435
C12	40	0.274588	0.0181343	0.268984	0.0227654			0.495499
C2	40	0.2973	0.0216235	0.280783	0.0206255			0.100877
C3	40	0.29375	0.0262502	0.280783	0.0206255			0.258755
C3	40	0.255713	0.00777648	0.2704	0.0147967	Yes		0.00223724
C4	40	0.2979	0.0278474	0.268984	0.0227654			0.0300789
C5	40	0.275175	0.00980048	0.268984	0.0227654			0.272172
C6	40	0.2801	0.0143385	0.268984	0.0227654			0.121
C6	40	0.263338	0.0100976	0.2704	0.0147967	Yes		0.168355
C7	40	0.242713	0.0224126	0.268984	0.0227654	Yes		0.0181954
C7	40	0.21915	0.0121032	0.2704	0.0147967	Yes	Yes	2.39706e-07
C8	40	0.263512	0.0139396	0.268984	0.0227654	Yes		0.423562
C9	40	0.2803	0.0187493	0.268984	0.0227654			0.191567
D1	40	0.278725	0.0300656	0.268984	0.0227654			0.440955
D10	40	0.28735	0.0214877	0.268984	0.0227654			0.0688153
D11	40	0.255088	0.0159964	0.268984	0.0227654	Yes		0.0773824
D11	40	0.249913	0.0172963	0.2704	0.0147967	Yes		0.0172338
D12	40	0.237713	0.0176942	0.268984	0.0227654	Yes		0.00158655
D12	40	0.2422	0.00659716	0.2704	0.0147967	Yes	Yes	1.44807e-07
D2	40	0.250487	0.015993	0.268984	0.0227654	Yes		0.0236208
D2	40	0.2664	0.00597746	0.2704	0.0147967	Yes		0.304533
D3	40	0.280862	0.0135042	0.268984	0.0227654			0.0867382
D4	40	0.288	0.0126657	0.268984	0.0227654			0.00712868
D5	40	0.2679	0.0155605	0.268984	0.0227654	Yes		0.881738
D6	40	0.249213	0.0113814	0.2704	0.0147967	Yes		0.00117414
D6	40	0.268512	0.0166646	0.268984	0.0227654	Yes		0.950809
D7	40	0.285287	0.0162852	0.268984	0.0227654			0.044668
D8	40	0.2707	0.0200626	0.268984	0.0227654			0.845646
D9	40	0.259775	0.0207899	0.268984	0.0227654	Yes		0.320573
D9	40	0.259563	0.00903119	0.2704	0.0147967	Yes		0.0292786
DRV	40	0.51105	0.0231075	0.5255	0.0359987	Yes		0.994141
E1	40	0.2714	0.0236477	0.268984	0.0227654			0.810766
E2	40	0.266375	0.014317	0.268984	0.0227654	Yes		0.705476
E3	40	0.251537	0.0202421	0.268984	0.0227654	Yes		0.0686421
E4	40	0.266662	0.0104468	0.268984	0.0227654	Yes		0.686558
E5	40	0.26765	0.0127193	0.268984	0.0227654	Yes		0.834848
IDV	40	0.250912	0.00498108	0.263669	0.0182143	Yes		0.00043725
IDV	40	0.47165	0.0286868	0.5255	0.0359987	Yes		0.00769582
IDV	40	0.46565	0.0187239	0.480662	0.0265165	Yes		0.0926425
IDV	40	0.49265	0.0149087	0.480662	0.0265165			0.108363
IDV	40	0.2697	0.0181392	0.263669	0.0182143			0.531206
IDV	40	0.263212	0.0103366	0.263669	0.0182143	Yes		0.75188
LPV	40	0.488863	0.0152642	0.5255	0.0359987	Yes		0.0083077
LPV	40	0.477437	0.00801342	0.480662	0.0265165	Yes		0.540208
LPV	40	0.479175	0.0276489	0.480662	0.0265165	Yes		0.89785
NFV	40	0.452038	0.0124933	0.480662	0.0265165	Yes	Yes	0.000203693
NFV	40	0.249087	0.00672392	0.263669	0.0182143	Yes		0.000462109
NFV	40	0.255887	0.0139882	0.263669	0.0182143	Yes		0.170398
NFV	40	0.271362	0.00912729	0.263669	0.0182143			0.174036
NFV	40	0.502375	0.0217368	0.5255	0.0359987	Yes		0.376918
NFV	40	0.47905	0.0178828	0.480662	0.0265165	Yes		0.842975
RTV	40	0.527363	0.027648	0.5255	0.0359987			0.188525
SQV	40	0.494687	0.0274514	0.5255	0.0359987	Yes		0.181102
TPV	40	0.451537	0.0157196	0.480662	0.0265165	Yes		0.00115099
TPV	40	0.24945	0.00774144	0.263669	0.0182143	Yes		0.00133578
TPV	40	0.253587	0.00492352	0.263669	0.0182143	Yes		0.00350155
TPV	40	0.474913	0.0255579	0.5255	0.0359987	Yes		0.00659984
TPV	40	0.27215	0.00728388	0.263669	0.0182143			0.0886601
TPV	40	0.497487	0.0212748	0.480662	0.0265165			0.0906014

## Sheet: Inhibition BIC
Compound	Compound Concentration (µM)	Average OD600	Standard Deviation OD600	Control Average OD600	Control Standard Deviation OD600	Experimental OD600 < Control OD600?	Bonferroni Correction Pass (α=0.05)?	Welch’s t-test
NFV	200	0.135237	0.00710755	0.173412	0.00761404	Yes	Yes	1.42252e-07
NFV	100	0.150613	0.00633017	0.1794	0.0043946	Yes	Yes	2.92934e-07
NFV	50	0.1555	0.00435746	0.175812	0.00874821	Yes	Yes	0.000238317
NFV	25	0.165163	0.009267	0.174587	0.00478081	Yes		0.036811
NFV	12.5	0.168663	0.00881914	0.178787	0.00386893	Yes		0.0201233
NFV	6.25	0.168625	0.00737864	0.178938	0.00500348	Yes		0.00963039
NFV	3.12	0.165925	0.00928409	0.178038	0.00631881	Yes		0.0141792
NFV	1.56	0.164262	0.00744764	0.179713	0.00314541	Yes	Yes	0.000594919
NFV	0.78	0.171087	0.00707733	0.170137	0.00824499			0.820492
NFV	0.39	0.167138	0.00509631	0.169488	0.00623968	Yes		0.453599
NFV	0.2	0.16975	0.0140612	0.174275	0.00623293	Yes		0.455011
NFV	0.1	0.172825	0.0130318	0.1806	0.00987548	Yes		0.230415
TPCK	512	0.150738	0.0153162	0.190887	0.00686248	Yes	Yes	9.80581e-05
TPCK	256	0.151325	0.00767688	0.208587	0.00850903	Yes	Yes	3.03655e-09
TPCK	128	0.143863	0.00983195	0.205088	0.00589458	Yes	Yes	1.33109e-08
TPCK	64	0.16835	0.00769627	0.204262	0.00882085	Yes	Yes	1.3092e-06
TPCK	32	0.179937	0.00302032	0.206637	0.00364003	Yes	Yes	8.48468e-10
TPCK	16	0.196925	0.0106179	0.202838	0.00903866	Yes		0.281275
TPCK	8	0.201825	0.00855566	0.201288	0.00566865			0.892066
TPCK	4	0.2126	0.00503289	0.191787	0.00764893		Yes	5.86825e-05
TPCK	2	0.203575	0.00954041	0.192037	0.0071873			0.0239285
TPCK	1	0.207688	0.00738012	0.199012	0.00990308			0.0860047
TPCK	0.5	0.204313	0.007467	0.19875	0.00697335			0.171825
TPCK	0.25	0.200913	0.00743361	0.202938	0.00568725	Yes		0.576729
TPCK	0.125	0.19615	0.0128499	0.19355	0.00755496			0.653193
TPCK	0.0625	0.219625	0.00999759	0.212325	0.01131			0.221838
TPV	200	0.267075	0.0115993	0.173412	0.00761404		Yes	4.67957e-10
TPV	100	0.192687	0.0103978	0.1794	0.0043946			0.0117699
TPV	50	0.162925	0.00787603	0.175812	0.00874821	Yes		0.0118278
TPV	25	0.162838	0.00347812	0.174587	0.00478081	Yes	Yes	0.000163278
TPV	12.5	0.1704	0.00494393	0.178787	0.00386893	Yes		0.00356899
TPV	6.25	0.174525	0.00468288	0.178938	0.00500348	Yes		0.11065
TPV	3.12	0.168887	0.00537737	0.178038	0.00631881	Yes		0.0114897
TPV	1.56	0.175963	0.00614796	0.179713	0.00314541	Yes		0.180119
TPV	0.78	0.169413	0.0060003	0.170137	0.00824499	Yes		0.853745
TPV	0.39	0.175937	0.0055342	0.169488	0.00623968			0.0602896
TPV	0.2	0.170175	0.00393152	0.174275	0.00623293	Yes		0.167164
TPV	0.1	0.18155	0.0079621	0.1806	0.00987548			0.845911

## Sheet: Combination Inhibition
Compound	Compound Concentration (µM)	Antifungal Agent	Average OD600	Standard Deviation OD600	Compound Control Average OD600	Compound Control Standard Deviation OD600	Antifungal Control Average OD600	Antifungal Control Standard Deviation OD600	Experimental OD600 < Compound Control OD600?	Experimental OD600 < Antifungal Control OD600?	Bonferroni Correction Pass (α=0.05) versus Compound Control?	Bonferroni Correction Pass (α=0.05) versus Antifungal Control?	Welch’s t-test versus Compound Control	Welch’s t-test versus Antifungal Control
API12	12.5	Amphotercin B	0.178975	0.00794807	0.176963	0.010195	0.191	0.00842526		Yes			0.687021	0.0157826
API12	12.5	Caspofungin	0.158325	0.00598848	0.176963	0.010195	0.16855	0.00956112	Yes	Yes			0.00146988	0.0340291
API12	12.5	Fluconazole	0.1146	0.0131017	0.176963	0.010195	0.133025	0.0124135	Yes	Yes	Yes		1.68855e-07	0.01726
API13	12.5	Amphotercin B	0.184538	0.00742932	0.184512	0.00803966	0.191	0.00842526		Yes			0.995265	0.15058
API13	12.5	Caspofungin	0.131112	0.00717416	0.184512	0.00803966	0.16855	0.00956112	Yes	Yes	Yes	Yes	3.47019e-09	1.53038e-06
API13	12.5	Fluconazole	0.13135	0.0102602	0.184512	0.00803966	0.133025	0.0124135	Yes	Yes	Yes		6.19353e-08	0.787343
API15	12.5	Amphotercin B	0.0989875	0.00378795	0.200262	0.0133798	0.191	0.00842526	Yes	Yes	Yes	Yes	4.59681e-08	2.29367e-10
API15	12.5	Caspofungin	0.0490875	0.00251517	0.200262	0.0133798	0.16855	0.00956112	Yes	Yes	Yes	Yes	5.17059e-09	1.07166e-09
API15	12.5	Fluconazole	0.1055	0.00676665	0.200262	0.0133798	0.133025	0.0124135	Yes	Yes	Yes		7.84269e-09	0.000334726
API17	12.5	Amphotercin B	0.188237	0.0102202	0.19625	0.00841888	0.191	0.00842526	Yes	Yes			0.132503	0.590091
API17	12.5	Caspofungin	0.182687	0.0153097	0.19625	0.00841888	0.16855	0.00956112	Yes				0.0648365	0.0609532
API17	12.5	Fluconazole	0.124275	0.00875354	0.19625	0.00841888	0.133025	0.0124135	Yes	Yes	Yes		2.89004e-10	0.152217
API18	12.5	Amphotercin B	0.17685	0.00879147	0.167638	0.0126204	0.191	0.00842526		Yes			0.137995	0.0082542
API18	12.5	Caspofungin	0.144375	0.013061	0.167638	0.0126204	0.16855	0.00956112	Yes	Yes			0.00441712	0.00169792
API18	12.5	Fluconazole	0.133725	0.0105127	0.167638	0.0126204	0.133025	0.0124135	Yes		Yes		9.37778e-05	0.911015
API19	12.5	Amphotercin B	0.150662	0.00919918	0.198	0.0106828	0.191	0.00842526	Yes	Yes	Yes	Yes	4.68426e-07	6.5748e-07
API19	12.5	Caspofungin	0.127838	0.0221314	0.198	0.0106828	0.16855	0.00956112	Yes	Yes	Yes		1.83935e-05	0.00135486
API19	12.5	Fluconazole	0.138487	0.00825249	0.198	0.0106828	0.133025	0.0124135	Yes		Yes		2.58365e-08	0.351136
API20	12.5	Amphotercin B	0.19085	0.00652476	0.189938	0.00944549	0.191	0.00842526		Yes			0.836839	0.97085
API20	12.5	Caspofungin	0.1741	0.019517	0.189938	0.00944549	0.16855	0.00956112	Yes				0.0817777	0.514325
API20	12.5	Fluconazole	0.138162	0.00648767	0.189938	0.00944549	0.133025	0.0124135	Yes		Yes		3.58885e-08	0.353533
API21	12.5	Amphotercin B	0.177987	0.00533888	0.176237	0.0123611	0.191	0.00842526		Yes			0.738419	0.00488003
API21	12.5	Caspofungin	0.153937	0.00575129	0.176237	0.0123611	0.16855	0.00956112	Yes	Yes			0.00153239	0.00497474
API21	12.5	Fluconazole	0.120825	0.0108939	0.176237	0.0123611	0.133025	0.0124135	Yes	Yes	Yes		4.3863e-07	0.0712745
APV	12.5	Amphotercin B	0.231575	0.010478	0.226975	0.00385187	0.229175	0.00857755					0.304396	0.64662
APV	12.5	Caspofungin	0.201063	0.0128904	0.226975	0.00385187	0.20645	0.0101171	Yes	Yes			0.000853015	0.399859
APV	12.5	Fluconazole	0.160412	0.010483	0.226975	0.00385187	0.163137	0.00704449	Yes	Yes	Yes		8.74006e-08	0.578433
ATV	12.5	Amphotercin B	0.213388	0.00676451	0.210638	0.00679833	0.229175	0.00857755		Yes			0.460641	0.0020354
ATV	12.5	Caspofungin	0.20135	0.0131389	0.210638	0.00679833	0.20645	0.0101171	Yes	Yes			0.126244	0.430314
ATV	12.5	Fluconazole	0.173387	0.00391517	0.210638	0.00679833	0.163137	0.00704449	Yes		Yes		6.11317e-08	0.00634938
DRV	12.5	Amphotercin B	0.191463	0.00423997	0.200625	0.00813676	0.191	0.00842526	Yes				0.0236604	0.899267
DRV	12.5	Caspofungin	0.170825	0.00626373	0.200625	0.00813676	0.16855	0.00956112	Yes		Yes		3.27029e-06	0.608013
DRV	12.5	Fluconazole	0.117775	0.00717439	0.200625	0.00813676	0.133025	0.0124135	Yes	Yes	Yes		1.22749e-11	0.0165718
Enzo A01	12.5	Amphotercin B	0.192925	0.00941286	0.186163	0.00922618	0.184375	0.00876181					0.196125	0.100502
Enzo A01	12.5	Caspofungin	0.177863	0.00589469	0.186163	0.00922618	0.165812	0.00593811	Yes				0.0681689	0.00191166
Enzo A01	12.5	Fluconazole	0.145725	0.00514751	0.186163	0.00922618	0.160663	0.0165591	Yes	Yes	Yes		6.65319e-07	0.0508518
Enzo A02	12.5	Amphotercin B	0.189063	0.0101147	0.187038	0.00734727	0.184375	0.00876181					0.675381	0.370063
Enzo A02	12.5	Caspofungin	0.174237	0.00849469	0.187038	0.00734727	0.165812	0.00593811	Yes				0.00944674	0.0516644
Enzo A02	12.5	Fluconazole	0.161737	0.00997458	0.187038	0.00734727	0.160663	0.0165591	Yes		Yes		0.000124827	0.885581
Enzo A03	12.5	Amphotercin B	0.2086	0.00728989	0.198675	0.00493274	0.184375	0.00876181				Yes	0.0111457	7.09714e-05
Enzo A03	12.5	Caspofungin	0.179775	0.00802648	0.198675	0.00493274	0.165812	0.00593811	Yes		Yes		0.000206859	0.00270445
Enzo A03	12.5	Fluconazole	0.149225	0.00573972	0.198675	0.00493274	0.160663	0.0165591	Yes	Yes	Yes		1.08417e-10	0.119631
Enzo A04	12.5	Amphotercin B	0.209825	0.00738118	0.204475	0.00562445	0.184375	0.00876181				Yes	0.150991	4.51509e-05
Enzo A04	12.5	Caspofungin	0.170213	0.0104086	0.204475	0.00562445	0.165812	0.00593811	Yes		Yes		1.11482e-05	0.351976
Enzo A04	12.5	Fluconazole	0.143288	0.0079813	0.204475	0.00562445	0.160663	0.0165591	Yes	Yes	Yes		6.3922e-10	0.0312212
Enzo A05	12.5	Amphotercin B	0.199575	0.00678413	0.195237	0.00585895	0.184375	0.00876181					0.221699	0.00299582
Enzo A05	12.5	Caspofungin	0.170725	0.00627091	0.195237	0.00585895	0.165812	0.00593811	Yes		Yes		2.71667e-06	0.154624
Enzo A05	12.5	Fluconazole	0.171637	0.0101388	0.195237	0.00585895	0.160663	0.0165591	Yes		Yes		0.000225566	0.161483
Enzo A06	12.5	Amphotercin B	0.188787	0.00627005	0.1945	0.00704219	0.184375	0.00876181	Yes				0.131564	0.298738
Enzo A06	12.5	Amphotercin B	0.198075	0.00869048	0.193663	0.00853975	0.191375	0.00875625					0.354239	0.172723
Enzo A06	12.5	Caspofungin	0.16435	0.00644205	0.1945	0.00704219	0.165812	0.00593811	Yes	Yes	Yes		8.66848e-07	0.665534
Enzo A06	12.5	Caspofungin	0.19255	0.00757777	0.193663	0.00853975	0.185575	0.00873266	Yes				0.80036	0.133226
Enzo A06	12.5	Fluconazole	0.138325	0.00761704	0.1945	0.00704219	0.160663	0.0165591	Yes	Yes	Yes		1.01052e-09	0.00902184
Enzo A06	12.5	Fluconazole	0.1548	0.00745386	0.193663	0.00853975	0.15545	0.00584273	Yes	Yes	Yes		3.55633e-07	0.858661
Enzo A07	12.5	Amphotercin B	0.201463	0.00765391	0.195587	0.00494809	0.191375	0.00875625					0.113872	0.0380201
Enzo A07	12.5	Caspofungin	0.187763	0.0104134	0.195587	0.00494809	0.185575	0.00873266	Yes				0.102747	0.67688
Enzo A07	12.5	Fluconazole	0.15435	0.00686167	0.195587	0.00494809	0.15545	0.00584273	Yes	Yes	Yes		1.11284e-08	0.751639
Enzo A08	12.5	Amphotercin B	0.190175	0.00536348	0.195525	0.0100312	0.191375	0.00875625	Yes	Yes			0.239931	0.762656
Enzo A08	12.5	Caspofungin	0.177575	0.00659749	0.195525	0.0100312	0.185575	0.00873266	Yes	Yes			0.00187873	0.0751481
Enzo A08	12.5	Fluconazole	0.142088	0.00894657	0.195525	0.0100312	0.15545	0.00584273	Yes	Yes	Yes		5.62443e-08	0.00620682
Enzo A09	12.5	Amphotercin B	0.20845	0.00892062	0.202488	0.00913776	0.191375	0.00875625					0.23705	0.00281993
Enzo A09	12.5	Caspofungin	0.192225	0.00927628	0.202488	0.00913776	0.185575	0.00873266	Yes				0.0558401	0.188998
Enzo A09	12.5	Fluconazole	0.14765	0.0098065	0.202488	0.00913776	0.15545	0.00584273	Yes	Yes	Yes		3.64633e-08	0.0970313
Enzo A10	12.5	Amphotercin B	0.188325	0.00878418	0.195725	0.0072095	0.191375	0.00875625	Yes	Yes			0.107749	0.525831
Enzo A10	12.5	Caspofungin	0.18	0.00895028	0.195725	0.0072095	0.185575	0.00873266	Yes	Yes			0.00297465	0.257842
Enzo A10	12.5	Fluconazole	0.140475	0.00689851	0.195725	0.0072095	0.15545	0.00584273	Yes	Yes	Yes		7.13893e-10	0.000664684
Enzo A11	12.5	Amphotercin B	0.19865	0.0110249	0.194087	0.00573987	0.191375	0.00875625					0.353231	0.194219
Enzo A11	12.5	Caspofungin	0.1796	0.0130872	0.194087	0.00573987	0.185575	0.00873266	Yes	Yes			0.023796	0.334514
Enzo A11	12.5	Fluconazole	0.143675	0.00991713	0.194087	0.00573987	0.15545	0.00584273	Yes	Yes	Yes		1.31718e-07	0.0199333
Enzo A12	12.5	Amphotercin B	0.1959	0.008679	0.20065	0.00583973	0.191375	0.00875625	Yes				0.252299	0.347994
Enzo A12	12.5	Caspofungin	0.209575	0.0141269	0.20065	0.00583973	0.185575	0.00873266					0.15564	0.00254689
Enzo A12	12.5	Fluconazole	0.153875	0.0136533	0.20065	0.00583973	0.15545	0.00584273	Yes	Yes	Yes		1.15459e-05	0.785049
Enzo B01	12.5	Amphotercin B	0.191425	0.00771148	0.188013	0.00957294	0.191375	0.00875625					0.475322	0.991116
Enzo B01	12.5	Caspofungin	0.1817	0.00576259	0.188013	0.00957294	0.185575	0.00873266	Yes	Yes			0.16195	0.346286
Enzo B01	12.5	Fluconazole	0.144587	0.00850521	0.188013	0.00957294	0.15545	0.00584273	Yes	Yes	Yes		3.91611e-07	0.0160531
Enzo B02	12.5	Amphotercin B	0.215825	0.0128495	0.216425	0.00712859	0.191375	0.00875625	Yes				0.915928	0.00124564
Enzo B02	12.5	Caspofungin	0.201625	0.0100976	0.216425	0.00712859	0.185575	0.00873266	Yes				0.00767752	0.00681882
Enzo B02	12.5	Fluconazole	0.1583	0.00795566	0.216425	0.00712859	0.15545	0.00584273	Yes		Yes		1.02367e-09	0.458714
Enzo B03	12.5	Amphotercin B	0.231475	0.013572	0.224962	0.00854546	0.191375	0.00875625				Yes	0.304156	2.69163e-05
Enzo B03	12.5	Caspofungin	0.210688	0.00999193	0.224962	0.00854546	0.185575	0.00873266	Yes			Yes	0.0125342	0.000202594
Enzo B03	12.5	Fluconazole	0.164425	0.00997093	0.224962	0.00854546	0.15545	0.00584273	Yes		Yes		9.82508e-09	0.0637807
Enzo B04	12.5	Amphotercin B	0.1936	0.00985419	0.201	0.00720937	0.191375	0.00875625	Yes				0.133155	0.662113
Enzo B04	12.5	Caspofungin	0.187387	0.00755305	0.201	0.00720937	0.185575	0.00873266	Yes				0.00392143	0.684321
Enzo B04	12.5	Fluconazole	0.157525	0.00859997	0.201	0.00720937	0.15545	0.00584273	Yes		Yes		9.05741e-08	0.606853
Enzo B05	12.5	Amphotercin B	0.194138	0.00592156	0.208925	0.00479133	0.203012	0.00627504	Yes	Yes	Yes		0.000173062	0.0165838
Enzo B05	12.5	Caspofungin	0.18155	0.0106574	0.208925	0.00479133	0.193362	0.00692657	Yes	Yes	Yes		0.000114892	0.0300759
Enzo B05	12.5	Fluconazole	0.135675	0.00771196	0.208925	0.00479133	0.167925	0.0100067	Yes	Yes	Yes	Yes	9.83712e-11	1.27891e-05
Enzo B06	1	Amphotercin B	0.0907875	0.00769569	0.0977625	0.0055161	0.203012	0.00627504	Yes	Yes		Yes	0.073746	1.066e-13
Enzo B06	1	Caspofungin	0.0857875	0.00514598	0.0977625	0.0055161	0.193362	0.00692657	Yes	Yes		Yes	0.000899658	7.36319e-14
Enzo B06	1	Fluconazole	0.0782375	0.00515314	0.0977625	0.0055161	0.167925	0.0100067	Yes	Yes	Yes	Yes	8.21534e-06	6.48295e-10
Enzo B07	12.5	Amphotercin B	0.208837	0.0170539	0.210625	0.0123103	0.203012	0.00627504	Yes				0.825661	0.418698
Enzo B07	12.5	Caspofungin	0.19285	0.00981962	0.210625	0.0123103	0.193362	0.00692657	Yes	Yes			0.0102567	0.91194
Enzo B07	12.5	Fluconazole	0.147738	0.00967199	0.210625	0.0123103	0.167925	0.0100067	Yes	Yes	Yes		7.34816e-08	0.00181397
Enzo B08	12.5	Amphotercin B	0.197638	0.0113175	0.203363	0.00981974	0.203012	0.00627504	Yes	Yes			0.329556	0.29541
Enzo B08	12.5	Caspofungin	0.187125	0.0116372	0.203363	0.00981974	0.193362	0.00692657	Yes	Yes			0.0138989	0.247603
Enzo B08	12.5	Fluconazole	0.140337	0.012715	0.203363	0.00981974	0.167925	0.0100067	Yes	Yes	Yes		1.04353e-07	0.000557034
Enzo B09	12.5	Amphotercin B	0.207487	0.0101118	0.204375	0.0139808	0.203012	0.00627504					0.641249	0.339932
Enzo B09	12.5	Caspofungin	0.187275	0.0081902	0.204375	0.0139808	0.193362	0.00692657	Yes	Yes			0.0171212	0.156038
Enzo B09	12.5	Fluconazole	0.1569	0.0100843	0.204375	0.0139808	0.167925	0.0100067	Yes	Yes	Yes		6.89651e-06	0.0592279
Enzo B10	12.5	Amphotercin B	0.211425	0.00586553	0.2112	0.00895852	0.203012	0.00627504					0.956575	0.0213997
Enzo B10	12.5	Caspofungin	0.187312	0.00985361	0.2112	0.00895852	0.193362	0.00692657	Yes	Yes			0.000320593	0.207497
Enzo B10	12.5	Fluconazole	0.162775	0.01053	0.2112	0.00895852	0.167925	0.0100067	Yes	Yes	Yes		2.92077e-07	0.364191
Enzo B11	12.5	Amphotercin B	0.195513	0.0129144	0.192512	0.014223	0.203012	0.00627504		Yes			0.685808	0.19668
Enzo B11	12.5	Caspofungin	0.187912	0.0172352	0.192512	0.014223	0.193362	0.00692657	Yes	Yes			0.594879	0.457071
Enzo B11	12.5	Fluconazole	0.155012	0.0127027	0.192512	0.014223	0.167925	0.0100067	Yes	Yes	Yes		0.000139467	0.0541211
Enzo B12	12.5	Amphotercin B	0.213925	0.0071142	0.209775	0.00701208	0.203012	0.00627504					0.290232	0.00889217
Enzo B12	12.5	Caspofungin	0.198275	0.00819249	0.209775	0.00701208	0.193362	0.00692657	Yes				0.0138473	0.246298
Enzo B12	12.5	Fluconazole	0.16705	0.0100843	0.209775	0.00701208	0.167925	0.0100067	Yes	Yes	Yes		6.40924e-07	0.872883
Enzo C01	12.5	Amphotercin B	0.209662	0.00651382	0.214275	0.013596	0.203012	0.00627504	Yes				0.436983	0.0721361
Enzo C01	12.5	Caspofungin	0.189363	0.0111724	0.214275	0.013596	0.193362	0.00692657	Yes	Yes			0.00230483	0.436847
Enzo C01	12.5	Fluconazole	0.159825	0.0142465	0.214275	0.013596	0.167925	0.0100067	Yes	Yes	Yes		3.86702e-06	0.240901
Enzo C02	12.5	Amphotercin B	0.21135	0.00941701	0.212375	0.0103288	0.203012	0.00627504	Yes				0.848969	0.0746353
Enzo C02	12.5	Caspofungin	0.1911	0.0135468	0.212375	0.0103288	0.193362	0.00692657	Yes	Yes			0.00565738	0.701927
Enzo C02	12.5	Fluconazole	0.155525	0.0037016	0.212375	0.0103288	0.167925	0.0100067	Yes	Yes	Yes		3.18748e-07	0.0134572
Enzo C03	12.5	Amphotercin B	0.21275	0.00819069	0.210613	0.00568099	0.203012	0.00627504					0.580551	0.0266112
Enzo C03	12.5	Caspofungin	0.189362	0.0109687	0.210613	0.00568099	0.193362	0.00692657	Yes	Yes			0.00093148	0.430756
Enzo C03	12.5	Fluconazole	0.158563	0.0107105	0.210613	0.00568099	0.167925	0.0100067	Yes	Yes	Yes		2.75764e-07	0.113273
Enzo C04	12.5	Amphotercin B	0.15625	0.0082453	0.176375	0.0106899	0.1895	0.00789462	Yes	Yes		Yes	0.00164509	2.13576e-06
Enzo C04	12.5	Caspofungin	0.153475	0.00977506	0.176375	0.0106899	0.176788	0.0106979	Yes	Yes			0.000936177	0.000812218
Enzo C04	12.5	Fluconazole	0.0978125	0.00906538	0.176375	0.0106899	0.126325	0.0104356	Yes	Yes	Yes	Yes	8.44433e-10	9.046e-05
Enzo C05	12.5	Amphotercin B	0.164425	0.011567	0.1754	0.00797559	0.1895	0.00789462	Yes	Yes			0.0602538	0.000445304
Enzo C05	12.5	Caspofungin	0.163137	0.00978684	0.1754	0.00797559	0.176788	0.0106979	Yes	Yes			0.0228049	0.0260392
Enzo C05	12.5	Fluconazole	0.107188	0.00687776	0.1754	0.00797559	0.126325	0.0104356	Yes	Yes	Yes		1.19846e-10	0.00157655
Enzo C06	12.5	Amphotercin B	0.174387	0.00969142	0.179863	0.00740337	0.1895	0.00789462	Yes	Yes			0.256026	0.00672543
Enzo C06	12.5	Caspofungin	0.1753	0.00854824	0.179863	0.00740337	0.176788	0.0106979	Yes	Yes			0.304193	0.77822
Enzo C06	12.5	Fluconazole	0.119437	0.0113694	0.179863	0.00740337	0.126325	0.0104356	Yes	Yes	Yes		5.7668e-08	0.2575
Enzo C07	4	Amphotercin B	0.15765	0.0081546	0.1677	0.0140447	0.1895	0.00789462	Yes	Yes		Yes	0.129248	3.25017e-06
Enzo C07	4	Caspofungin	0.152138	0.0125639	0.1677	0.0140447	0.176788	0.0106979	Yes	Yes			0.0466116	0.00151261
Enzo C07	4	Fluconazole	0.09665	0.0115563	0.1677	0.0140447	0.126325	0.0104356	Yes	Yes	Yes	Yes	8.68445e-08	0.000185573
Enzo C08	12.5	Amphotercin B	0.187875	0.00760752	0.19055	0.0111183	0.1895	0.00789462	Yes	Yes			0.608627	0.700861
Enzo C08	12.5	Caspofungin	0.166625	0.00580167	0.19055	0.0111183	0.176788	0.0106979	Yes	Yes			0.000425068	0.04973
Enzo C08	12.5	Fluconazole	0.117188	0.00684241	0.19055	0.0111183	0.126325	0.0104356	Yes	Yes	Yes		6.30475e-09	0.0764392
Enzo C09	12.5	Amphotercin B	0.185325	0.00519104	0.185212	0.00645628	0.1895	0.00789462		Yes			0.971869	0.264883
Enzo C09	12.5	Caspofungin	0.165725	0.00436141	0.185212	0.00645628	0.176788	0.0106979	Yes	Yes	Yes		2.20346e-05	0.031375
Enzo C09	12.5	Fluconazole	0.11715	0.0056265	0.185212	0.00645628	0.126325	0.0104356	Yes	Yes	Yes		7.59761e-12	0.0658379
Enzo C10	12.5	Amphotercin B	0.1592	0.0133484	0.157875	0.0102975	0.1895	0.00789462		Yes			0.838461	0.000278199
Enzo C10	12.5	Caspofungin	0.155762	0.0131451	0.157875	0.0102975	0.176788	0.0106979	Yes	Yes			0.743084	0.00571567
Enzo C10	12.5	Fluconazole	0.106987	0.0111749	0.157875	0.0102975	0.126325	0.0104356	Yes	Yes	Yes		4.30625e-07	0.00482787
Enzo C11	12.5	Amphotercin B	0.181212	0.00506593	0.176588	0.00650854	0.1895	0.00789462		Yes			0.161379	0.0376694
Enzo C11	12.5	Caspofungin	0.170888	0.0046908	0.176588	0.00650854	0.176788	0.0106979	Yes	Yes			0.0832271	0.212263
Enzo C11	12.5	Fluconazole	0.127813	0.0045303	0.176588	0.00650854	0.126325	0.0104356	Yes		Yes		8.78353e-10	0.736892
Enzo C12	12.5	Amphotercin B	0.171238	0.0109407	0.167488	0.0143678	0.1895	0.00789462		Yes			0.591996	0.00345275
Enzo C12	12.5	Caspofungin	0.161888	0.0118583	0.167488	0.0143678	0.176788	0.0106979	Yes	Yes			0.440176	0.0272262
Enzo C12	12.5	Fluconazole	0.104362	0.0089307	0.167488	0.0143678	0.126325	0.0104356	Yes	Yes	Yes		5.05351e-07	0.000882122
Enzo D01	12.5	Amphotercin B	0.201288	0.00749307	0.190638	0.00653719	0.1895	0.00789462					0.0134661	0.0124965
Enzo D01	12.5	Caspofungin	0.180675	0.00597281	0.190638	0.00653719	0.176788	0.0106979	Yes				0.0100764	0.419118
Enzo D01	12.5	Fluconazole	0.115625	0.0061844	0.190638	0.00653719	0.126325	0.0104356	Yes	Yes	Yes		3.01418e-12	0.0388907
Enzo D02	4	Amphotercin B	0.187588	0.00443183	0.18465	0.00877767	0.1895	0.00789462		Yes			0.447032	0.587415
Enzo D02	4	Caspofungin	0.140513	0.0179282	0.18465	0.00877767	0.176788	0.0106979	Yes	Yes	Yes		0.000151016	0.000696984
Enzo D02	4	Fluconazole	0.1079	0.00505445	0.18465	0.00877767	0.126325	0.0104356	Yes	Yes	Yes		4.06261e-10	0.00177247
Enzo D03	12.5	Amphotercin B	0.173062	0.00754701	0.182525	0.0139039	0.182187	0.00467238	Yes	Yes			0.142368	0.019009
Enzo D03	12.5	Caspofungin	0.172088	0.0105074	0.182525	0.0139039	0.181875	0.00335364	Yes	Yes			0.137032	0.0453483
Enzo D03	12.5	Fluconazole	0.108388	0.0056889	0.182525	0.0139039	0.121212	0.00681239	Yes	Yes	Yes		2.77737e-07	0.00196433
Enzo D04	12.5	Amphotercin B	0.185187	0.00504516	0.189962	0.00670148	0.182187	0.00467238	Yes				0.155943	0.267822
Enzo D04	12.5	Caspofungin	0.185325	0.00455817	0.189962	0.00670148	0.181875	0.00335364	Yes				0.155249	0.131003
Enzo D04	12.5	Fluconazole	0.1194	0.00492545	0.189962	0.00670148	0.121212	0.00681239	Yes	Yes	Yes		1.0792e-11	0.578293
Enzo D05	12.5	Amphotercin B	0.183975	0.0108108	0.188738	0.00503759	0.182187	0.00467238	Yes				0.315846	0.696869
Enzo D05	12.5	Caspofungin	0.177463	0.00342744	0.188738	0.00503759	0.181875	0.00335364	Yes	Yes			0.000340008	0.0288949
Enzo D05	12.5	Fluconazole	0.119712	0.00887601	0.188738	0.00503759	0.121212	0.00681239	Yes	Yes	Yes		1.57753e-09	0.728455
Enzo D06	4	Amphotercin B	0.184225	0.0114978	0.183263	0.013713	0.182187	0.00467238					0.888931	0.673987
Enzo D06	4	Caspofungin	0.171575	0.00530324	0.183263	0.013713	0.181875	0.00335364	Yes	Yes			0.0646241	0.000988882
Enzo D06	4	Fluconazole	0.109387	0.00766688	0.183263	0.013713	0.121212	0.00681239	Yes	Yes	Yes		8.1218e-08	0.00875745
Enzo D07	12.5	Amphotercin B	0.193013	0.00778852	0.191938	0.00576583	0.182187	0.00467238					0.773807	0.0087657
Enzo D07	12.5	Caspofungin	0.184738	0.00790648	0.191938	0.00576583	0.181875	0.00335364	Yes				0.0738491	0.399764
Enzo D07	12.5	Fluconazole	0.118475	0.00718988	0.191938	0.00576583	0.121212	0.00681239	Yes	Yes	Yes		1.19203e-11	0.476727
Enzo D08	12.5	Amphotercin B	0.190862	0.00480337	0.19195	0.00383504	0.182187	0.00467238	Yes				0.647258	0.00410653
Enzo D08	12.5	Caspofungin	0.181813	0.00625269	0.19195	0.00383504	0.181875	0.00335364	Yes	Yes			0.0034619	0.981835
Enzo D08	12.5	Fluconazole	0.11335	0.00654695	0.19195	0.00383504	0.121212	0.00681239	Yes	Yes	Yes		1.08494e-11	0.0449871
Enzo D09	12.5	Amphotercin B	0.178063	0.00607576	0.1877	0.00639746	0.182187	0.00467238	Yes	Yes			0.0118996	0.177793
Enzo D09	12.5	Caspofungin	0.17065	0.00688767	0.1877	0.00639746	0.181875	0.00335364	Yes	Yes			0.00028749	0.00299523
Enzo D09	12.5	Fluconazole	0.118063	0.00732785	0.1877	0.00639746	0.121212	0.00681239	Yes	Yes	Yes		3.03146e-11	0.418919
Enzo D10	12.5	Amphotercin B	0.184663	0.00471909	0.184312	0.00648892	0.182187	0.00467238					0.90991	0.340844
Enzo D10	12.5	Caspofungin	0.186688	0.00706124	0.184312	0.00648892	0.181875	0.00335364					0.523013	0.134394
Enzo D10	12.5	Fluconazole	0.1199	0.00668431	0.184312	0.00648892	0.121212	0.00681239	Yes	Yes	Yes		3.64155e-11	0.721412
Enzo D11	4	Amphotercin B	0.189075	0.00484994	0.1815	0.0168699	0.182187	0.00467238					0.28599	0.0170759
Enzo D11	4	Caspofungin	0.170212	0.00371969	0.1815	0.0168699	0.181875	0.00335364	Yes	Yes		Yes	0.123692	2.59065e-05
Enzo D11	4	Fluconazole	0.11265	0.0114372	0.1815	0.0168699	0.121212	0.00681239	Yes	Yes	Yes		9.81268e-07	0.115859
Enzo D12	4	Amphotercin B	0.180588	0.00596122	0.173838	0.00541847	0.182187	0.00467238		Yes			0.0438559	0.585554
Enzo D12	4	Caspofungin	0.163112	0.0049019	0.173838	0.00541847	0.181875	0.00335364	Yes	Yes		Yes	0.00168341	1.94028e-06
Enzo D12	4	Fluconazole	0.123075	0.00553167	0.173838	0.00541847	0.121212	0.00681239	Yes		Yes		7.39527e-11	0.583679
Enzo E01	12.5	Amphotercin B	0.1929	0.00710616	0.196587	0.00941892	0.182187	0.00467238	Yes				0.423205	0.00590682
Enzo E01	12.5	Caspofungin	0.18145	0.00974487	0.196587	0.00941892	0.181875	0.00335364	Yes	Yes			0.0104504	0.91561
Enzo E01	12.5	Fluconazole	0.119588	0.00716545	0.196587	0.00941892	0.121212	0.00681239	Yes	Yes	Yes		2.30807e-10	0.670317
Enzo E02	12.5	Amphotercin B	0.172737	0.014189	0.208687	0.013921	0.229175	0.00857755	Yes	Yes		Yes	0.000290931	1.49129e-06
Enzo E02	12.5	Caspofungin	0.177662	0.023035	0.208687	0.013921	0.20645	0.0101171	Yes	Yes			0.0105335	0.0133102
Enzo E02	12.5	Fluconazole	0.117887	0.0155063	0.208687	0.013921	0.163137	0.00704449	Yes	Yes	Yes	Yes	1.76278e-08	4.03836e-05
Enzo E03	12.5	Amphotercin B	0.196737	0.0229096	0.215575	0.00706501	0.229175	0.00857755	Yes	Yes			0.0699072	0.00672374
Enzo E03	12.5	Caspofungin	0.2068	0.0110671	0.215575	0.00706501	0.20645	0.0101171	Yes				0.102644	0.951636
Enzo E03	12.5	Fluconazole	0.157188	0.015504	0.215575	0.00706501	0.163137	0.00704449	Yes	Yes	Yes		4.50571e-06	0.377531
Enzo E04	12.5	Amphotercin B	0.211175	0.0153834	0.216312	0.00966973	0.229175	0.00857755	Yes	Yes			0.469083	0.0205609
Enzo E04	12.5	Caspofungin	0.198775	0.0203688	0.216312	0.00966973	0.20645	0.0101171	Yes	Yes			0.0666177	0.392405
Enzo E04	12.5	Fluconazole	0.16155	0.0119217	0.216312	0.00966973	0.163137	0.00704449	Yes	Yes	Yes		2.6858e-07	0.767135
Enzo E05	12.5	Amphotercin B	0.18245	0.0167215	0.19125	0.0194384	0.229175	0.00857755	Yes	Yes		Yes	0.379567	5.08941e-05
Enzo E05	12.5	Caspofungin	0.191425	0.0239164	0.19125	0.0194384	0.20645	0.0101171		Yes			0.988234	0.158653
Enzo E05	12.5	Fluconazole	0.129588	0.0179934	0.19125	0.0194384	0.163137	0.00704449	Yes	Yes	Yes		2.54562e-05	0.0012664
IDV	12.5	Amphotercin B	0.228075	0.00756088	0.21785	0.0078008	0.229175	0.00857755		Yes			0.0259671	0.802846
IDV	12.5	Caspofungin	0.206512	0.0113362	0.21785	0.0078008	0.20645	0.0101171	Yes				0.0491875	0.991472
IDV	12.5	Fluconazole	0.170338	0.014562	0.21785	0.0078008	0.163137	0.00704449	Yes		Yes		1.22391e-05	0.265943
LPV	12.5	Amphotercin B	0.140125	0.0148262	0.200862	0.0286774	0.229175	0.00857755	Yes	Yes		Yes	0.000480574	2.27587e-08
LPV	12.5	Caspofungin	0.0941125	0.00788471	0.200862	0.0286774	0.20645	0.0101171	Yes	Yes	Yes	Yes	1.19283e-05	4.36022e-12
LPV	12.5	Fluconazole	0.141238	0.0214985	0.200862	0.0286774	0.163137	0.00704449	Yes	Yes			0.000718371	0.0320525
NFV	12.5	Amphotercin B	0.111613	0.0103129	0.194075	0.0280234	0.229175	0.00857755	Yes	Yes	Yes	Yes	4.91696e-05	2.68439e-12
NFV	12.5	Caspofungin	0.126675	0.0195383	0.194075	0.0280234	0.20645	0.0101171	Yes	Yes	Yes	Yes	0.000187653	1.60106e-06
NFV	12.5	Fluconazole	0.12055	0.0176086	0.194075	0.0280234	0.163137	0.00704449	Yes	Yes	Yes	Yes	8.08407e-05	0.000200854
RTV	12.5	Amphotercin B	0.146012	0.00335762	0.2292	0.010333	0.229175	0.00857755	Yes	Yes	Yes	Yes	1.81691e-08	1.61191e-09
RTV	12.5	Caspofungin	0.119863	0.0089606	0.2292	0.010333	0.20645	0.0101171	Yes	Yes	Yes	Yes	7.19475e-12	1.24544e-10
RTV	12.5	Fluconazole	0.1679	0.0137092	0.2292	0.010333	0.163137	0.00704449	Yes		Yes		3.43778e-07	0.431874
SQV	12.5	Amphotercin B	0.092225	0.00226426	0.19525	0.00597076	0.191	0.00842526	Yes	Yes	Yes	Yes	1.12701e-11	1.65442e-09
SQV	12.5	Caspofungin	0.042	0.00157083	0.19525	0.00597076	0.16855	0.00956112	Yes	Yes	Yes	Yes	3.54068e-12	1.97454e-09
SQV	12.5	Fluconazole	0.112213	0.00898797	0.19525	0.00597076	0.133025	0.0124135	Yes	Yes	Yes		9.00995e-11	0.00336869
TPV	12.5	Amphotercin B	0.1853	0.00688894	0.20305	0.00817007	0.229175	0.00857755	Yes	Yes		Yes	0.000652095	7.36338e-08
TPV	12.5	Caspofungin	0.191862	0.00708571	0.20305	0.00817007	0.20645	0.0101171	Yes	Yes			0.0162841	0.00837298
TPV	12.5	Fluconazole	0.142637	0.00854004	0.20305	0.00817007	0.163137	0.00704449	Yes	Yes	Yes		2.0364e-09	0.000259847

## Sheet: Combination Disruption
Compound	Compound Concentration (µM)	Antifungal Agent	Average OD600	Standard Deviation OD600	Compound Control Average OD600	Compound Control Standard Deviation OD600	Antifungal Control Average OD600	Antifungal Control Standard Deviation OD600	Experimental OD600 < Compound Control OD600?	Experimental OD600 < Antifungal Control OD600?	Bonferroni Correction Pass (α=0.05) versus Compound Control?	Bonferroni Correction Pass (α=0.05) versus Antifungal Control?	Welch’s t-test versus Compound Control	Welch’s t-test versus Antifungal Control
API02	12.5	Fluconazole	0.249888	0.0079708	0.280275	0.0127355	0.244062	0.00466153	Yes		Yes		0.000185972	0.122585
API02	12.5	Amphotercin B	0.24375	0.0135848	0.280275	0.0127355	0.256414	0.0176935	Yes	Yes	Yes		0.000139003	0.180405
API02	12.5	Caspofungin	0.23375	0.0232459	0.280275	0.0127355	0.246075	0.0399818	Yes	Yes			0.000737422	0.495102
API03	12.5	Fluconazole	0.255562	0.00806984	0.27995	0.0141623	0.244062	0.00466153	Yes				0.00219687	0.00736414
API03	12.5	Caspofungin	0.264175	0.0103839	0.27995	0.0141623	0.246075	0.0399818	Yes				0.0337358	0.280012
API03	12.5	Amphotercin B	0.264988	0.0105091	0.27995	0.0141623	0.256414	0.0176935	Yes				0.0429466	0.324247
API04	12.5	Amphotercin B	0.267712	0.00660557	0.254812	0.0108432	0.255012	0.00901865					0.020297	0.010254
API04	12.5	Caspofungin	0.262975	0.0062261	0.254812	0.0108432	0.25185	0.0102982					0.111666	0.0315899
API04	12.5	Fluconazole	0.2515	0.0112546	0.254812	0.0108432	0.254786	0.015739	Yes	Yes			0.583821	0.678309
API05	12.5	Caspofungin	0.1502	0.00817191	0.260862	0.0130756	0.246075	0.0399818	Yes	Yes	Yes		3.54124e-10	0.000317391
API05	12.5	Fluconazole	0.257838	0.00959778	0.260862	0.0130756	0.244062	0.00466153	Yes				0.63004	0.00647612
API05	12.5	Amphotercin B	0.258962	0.0172506	0.260862	0.0130756	0.256414	0.0176935	Yes				0.819961	0.797656
API06	12.5	Fluconazole	0.26915	0.00805652	0.26435	0.012418	0.254786	0.015739					0.40773	0.0754708
API06	12.5	Caspofungin	0.257486	0.0142648	0.26435	0.012418	0.25185	0.0102982	Yes				0.376846	0.438539
API06	12.5	Amphotercin B	0.253037	0.0139189	0.26435	0.012418	0.255012	0.00901865	Yes	Yes			0.131191	0.758129
API10	12.5	Amphotercin B	0.253125	0.0144586	0.258425	0.00905991	0.256414	0.0176935	Yes	Yes			0.427522	0.723035
API10	12.5	Fluconazole	0.245	0.00680073	0.258425	0.00905991	0.244062	0.00466153	Yes				0.00789809	0.768528
API10	12.5	Caspofungin	0.246937	0.00849028	0.258425	0.00905991	0.246075	0.0399818	Yes				0.0282255	0.956911
API11	12.5	Amphotercin B	0.271	0.00872955	0.26365	0.0102534	0.255012	0.00901865					0.171271	0.00458393
API11	12.5	Caspofungin	0.2675	0.0140347	0.26365	0.0102534	0.25185	0.0102982					0.568024	0.0336059
API11	12.5	Fluconazole	0.26925	0.0150512	0.26365	0.0102534	0.254786	0.015739					0.431316	0.116673
API12	12.5	Fluconazole	0.248987	0.0147719	0.261463	0.00898192	0.240262	0.0112192	Yes				0.081384	0.235197
API12	12.5	Caspofungin	0.253913	0.00861067	0.261463	0.00898192	0.249075	0.0160589	Yes				0.130757	0.497404
API12	12.5	Amphotercin B	0.256138	0.00830677	0.261463	0.00898192	0.257914	0.006697	Yes	Yes			0.2689	0.676548
API13	12.5	Caspofungin	0.232975	0.0105031	0.26385	0.0134976	0.249075	0.0160589	Yes	Yes			0.000346822	0.0463381
API13	12.5	Fluconazole	0.24825	0.00952129	0.26385	0.0134976	0.240262	0.0112192	Yes				0.0271773	0.173492
API13	12.5	Amphotercin B	0.260625	0.0107088	0.26385	0.0134976	0.257914	0.006697	Yes				0.628518	0.589158
API14	12.5	Fluconazole	0.25815	0.011518	0.292438	0.0156929	0.244062	0.00466153	Yes				0.000460396	0.0145512
API14	12.5	Amphotercin B	0.284313	0.0204014	0.292438	0.0156929	0.256414	0.0176935	Yes				0.418543	0.0203815
API14	12.5	Caspofungin	0.240212	0.0166471	0.292438	0.0156929	0.246075	0.0399818	Yes	Yes	Yes		3.08583e-05	0.728185
API15	12.5	Caspofungin	0.145763	0.00491247	0.292075	0.0106558	0.249075	0.0160589	Yes	Yes	Yes	Yes	2.06847e-11	1.37429e-07
API15	12.5	Fluconazole	0.262013	0.00648025	0.292075	0.0106558	0.240262	0.0112192	Yes		Yes		4.18567e-05	0.000949576
API15	12.5	Amphotercin B	0.247838	0.00712986	0.292075	0.0106558	0.257914	0.006697	Yes	Yes	Yes		8.2638e-07	0.0211083
API16	12.5	Caspofungin	0.162263	0.00795659	0.26725	0.0176428	0.25185	0.0102982	Yes	Yes	Yes	Yes	7.17491e-08	1.01708e-10
API16	12.5	Amphotercin B	0.274875	0.0124999	0.26725	0.0176428	0.255012	0.00901865					0.368328	0.00478571
API16	12.5	Fluconazole	0.254375	0.0060547	0.26725	0.0176428	0.254786	0.015739	Yes	Yes			0.10254	0.953553
API17	12.5	Amphotercin B	0.2508	0.0107805	0.262588	0.0126846	0.257914	0.006697	Yes	Yes			0.0825856	0.172927
API17	12.5	Caspofungin	0.241125	0.010827	0.262588	0.0126846	0.249075	0.0160589	Yes	Yes			0.00440515	0.298341
API17	12.5	Fluconazole	0.23885	0.0158896	0.262588	0.0126846	0.240262	0.0112192	Yes	Yes			0.00840081	0.850706
API18	12.5	Fluconazole	0.263862	0.0113786	0.266975	0.00614568	0.240262	0.0112192	Yes				0.537579	0.00157882
API18	12.5	Amphotercin B	0.269075	0.0086371	0.266975	0.00614568	0.257914	0.006697					0.60925	0.0212849
API18	12.5	Caspofungin	0.238288	0.0114173	0.266975	0.00614568	0.249075	0.0160589	Yes	Yes	Yes		0.00012119	0.171833
API19	12.5	Caspofungin	0.157075	0.0120793	0.25795	0.0123764	0.249075	0.0160589	Yes	Yes	Yes	Yes	3.52129e-10	1.86679e-08
API19	12.5	Amphotercin B	0.241525	0.0100876	0.25795	0.0123764	0.257914	0.006697	Yes	Yes			0.0170214	0.0043009
API19	12.5	Fluconazole	0.248637	0.0065347	0.25795	0.0123764	0.240262	0.0112192	Yes				0.107052	0.115286
API20	12.5	Amphotercin B	0.26995	0.00860697	0.26305	0.00896883	0.257914	0.006697					0.164085	0.0142345
API20	12.5	Fluconazole	0.24655	0.0078032	0.26305	0.00896883	0.240262	0.0112192	Yes				0.00258603	0.246006
API20	12.5	Caspofungin	0.248725	0.0205621	0.26305	0.00896883	0.249075	0.0160589	Yes	Yes			0.123375	0.972217
API21	12.5	Fluconazole	0.257612	0.00934779	0.262087	0.00996261	0.240262	0.0112192	Yes				0.400799	0.00742981
API21	12.5	Caspofungin	0.25765	0.0111081	0.262087	0.00996261	0.249075	0.0160589	Yes				0.444648	0.267071
API21	12.5	Amphotercin B	0.257538	0.0097991	0.262087	0.00996261	0.257914	0.006697	Yes	Yes			0.403502	0.936073
APV	12.5	Fluconazole	0.264437	0.00694135	0.2742	0.0114726	0.247687	0.0055178	Yes				0.0791018	0.000226632
APV	12.5	Caspofungin	0.271463	0.0136382	0.2742	0.0114726	0.266788	0.00564722	Yes				0.690775	0.423008
APV	12.5	Amphotercin B	0.282938	0.00896994	0.2742	0.0114726	0.279275	0.0287267					0.136025	0.755374
ATV	12.5	Caspofungin	0.203312	0.00586119	0.278663	0.0103205	0.266788	0.00564722	Yes	Yes	Yes	Yes	3.09238e-09	7.21801e-12
ATV	12.5	Fluconazole	0.2672	0.0123919	0.278663	0.0103205	0.247687	0.0055178	Yes				0.0816924	0.00366768
ATV	12.5	Amphotercin B	0.286475	0.0128423	0.278663	0.0103205	0.279275	0.0287267					0.231098	0.558833
DRV	12.5	Amphotercin B	0.275662	0.0101621	0.289643	0.0141664	0.257914	0.006697	Yes				0.0699326	0.00261444
DRV	12.5	Fluconazole	0.250263	0.00951419	0.289643	0.0141664	0.240262	0.0112192	Yes		Yes		0.000162471	0.094249
DRV	12.5	Caspofungin	0.250725	0.0130602	0.289643	0.0141664	0.249075	0.0160589	Yes				0.000233631	0.836128
Enzo A01	12.5	Amphotercin B	0.24665	0.00523474	0.244637	0.00632909	0.26805	0.00437407		Yes		Yes	0.527658	1.10648e-06
Enzo A01	12.5	Caspofungin	0.249087	0.00419983	0.244637	0.00632909	0.26485	0.00868101		Yes			0.146755	0.00146595
Enzo A01	12.5	Fluconazole	0.239288	0.00579082	0.244637	0.00632909	0.255437	0.0107357	Yes	Yes			0.121358	0.00511098
Enzo A02	12.5	Fluconazole	0.259662	0.00763052	0.262238	0.00432086	0.255437	0.0107357	Yes				0.453485	0.411842
Enzo A02	12.5	Amphotercin B	0.26635	0.00665338	0.262238	0.00432086	0.26805	0.00437407		Yes			0.195288	0.582482
Enzo A02	12.5	Caspofungin	0.263425	0.00815732	0.262238	0.00432086	0.26485	0.00868101		Yes			0.740212	0.756313
Enzo A03	12.5	Caspofungin	0.261288	0.0102814	0.260063	0.00552493	0.26485	0.00868101		Yes			0.786534	0.495433
Enzo A03	12.5	Amphotercin B	0.2656	0.00819923	0.260063	0.00552493	0.26805	0.00437407		Yes			0.163605	0.500371
Enzo A03	12.5	Fluconazole	0.254575	0.0118909	0.260063	0.00552493	0.255437	0.0107357	Yes	Yes			0.294377	0.888781
Enzo A04	12.5	Fluconazole	0.250113	0.00931215	0.2746	0.00509141	0.255437	0.0107357	Yes	Yes	Yes		8.17626e-05	0.338674
Enzo A04	12.5	Caspofungin	0.267538	0.00556595	0.2746	0.00509141	0.26485	0.00868101	Yes				0.0267347	0.503692
Enzo A04	12.5	Amphotercin B	0.270163	0.00785731	0.2746	0.00509141	0.26805	0.00437407	Yes				0.233738	0.546969
Enzo A05	12.5	Amphotercin B	0.2814	0.00749333	0.274662	0.00629165	0.26805	0.00437407					0.0905496	0.00175879
Enzo A05	12.5	Caspofungin	0.27735	0.0103436	0.274662	0.00629165	0.26485	0.00868101					0.568293	0.0285486
Enzo A05	12.5	Fluconazole	0.264213	0.00582783	0.274662	0.00629165	0.255437	0.0107357	Yes				0.00616238	0.0843737
Enzo A06	12.5	Fluconazole	0.247687	0.00544276	0.277025	0.00787095	0.255437	0.0107357	Yes	Yes	Yes		2.56374e-06	0.11819
Enzo A06	12.5	Caspofungin	0.25865	0.00659526	0.2659	0.0105319	0.253862	0.0108897	Yes				0.149156	0.340201
Enzo A06	12.5	Amphotercin B	0.260725	0.0119796	0.2659	0.0105319	0.25715	0.0122564	Yes				0.405379	0.589732
Enzo A06	12.5	Fluconazole	0.252288	0.00512285	0.2659	0.0105319	0.250438	0.00737851	Yes				0.0115594	0.595424
Enzo A06	12.5	Amphotercin B	0.266362	0.0106393	0.277025	0.00787095	0.26805	0.00437407	Yes	Yes			0.0528594	0.706661
Enzo A06	12.5	Caspofungin	0.263662	0.00640214	0.277025	0.00787095	0.26485	0.00868101	Yes	Yes			0.00385121	0.775478
Enzo A07	12.5	Caspofungin	0.273262	0.00944735	0.2741	0.00594138	0.253862	0.0108897	Yes				0.846001	0.0032249
Enzo A07	12.5	Amphotercin B	0.268212	0.0100158	0.2741	0.00594138	0.25715	0.0122564	Yes				0.207138	0.0865092
Enzo A07	12.5	Fluconazole	0.255663	0.0116789	0.2741	0.00594138	0.250438	0.00737851	Yes				0.00370294	0.337021
Enzo A08	12.5	Caspofungin	0.280662	0.0101404	0.285387	0.014284	0.253862	0.0108897	Yes				0.488431	0.000305835
Enzo A08	12.5	Amphotercin B	0.275138	0.0102369	0.285387	0.014284	0.25715	0.0122564	Yes				0.147352	0.0102221
Enzo A08	12.5	Fluconazole	0.262037	0.0115021	0.285387	0.014284	0.250438	0.00737851	Yes				0.00485214	0.0444518
Enzo A09	12.5	Amphotercin B	0.2735	0.0111355	0.273425	0.00674477	0.25715	0.0122564					0.9881	0.0206024
Enzo A09	12.5	Fluconazole	0.241125	0.00897019	0.273425	0.00674477	0.250438	0.00737851	Yes	Yes	Yes		3.82735e-06	0.0529392
Enzo A09	12.5	Caspofungin	0.260263	0.00439088	0.273425	0.00674477	0.253862	0.0108897	Yes				0.000978214	0.182369
Enzo A10	12.5	Amphotercin B	0.270012	0.00988906	0.27295	0.00650519	0.25715	0.0122564	Yes				0.523736	0.0493504
Enzo A10	12.5	Fluconazole	0.249312	0.0046191	0.27295	0.00650519	0.250438	0.00737851	Yes	Yes	Yes		3.35881e-06	0.738443
Enzo A10	12.5	Caspofungin	0.253338	0.0100261	0.27295	0.00650519	0.253862	0.0108897	Yes	Yes			0.000957611	0.926577
Enzo A11	12.5	Amphotercin B	0.2718	0.0096862	0.281675	0.00770207	0.25715	0.0122564	Yes				0.0541848	0.0272001
Enzo A11	12.5	Caspofungin	0.264037	0.0103023	0.281675	0.00770207	0.253862	0.0108897	Yes				0.00307823	0.0941978
Enzo A11	12.5	Fluconazole	0.254637	0.00701532	0.281675	0.00770207	0.250438	0.00737851	Yes		Yes		8.08965e-06	0.293555
Enzo A12	12.5	Fluconazole	0.237475	0.0106981	0.2583	0.010206	0.250438	0.00737851	Yes	Yes			0.00226387	0.0210812
Enzo A12	12.5	Caspofungin	0.245563	0.0136073	0.2583	0.010206	0.253862	0.0108897	Yes	Yes			0.0691475	0.229235
Enzo A12	12.5	Amphotercin B	0.25195	0.0125951	0.2583	0.010206	0.25715	0.0122564	Yes	Yes			0.318345	0.446771
Enzo B01	12.5	Fluconazole	0.266588	0.00992893	0.259713	0.00969232	0.250438	0.00737851					0.210991	0.00430779
Enzo B01	12.5	Caspofungin	0.262962	0.0206409	0.259713	0.00969232	0.253862	0.0108897					0.714035	0.325158
Enzo B01	12.5	Amphotercin B	0.254512	0.0166756	0.259713	0.00969232	0.25715	0.0122564	Yes	Yes			0.4902	0.741418
Enzo B02	12.5	Fluconazole	0.258312	0.0098446	0.261025	0.00932212	0.250438	0.00737851	Yes				0.604895	0.114202
Enzo B02	12.5	Amphotercin B	0.262325	0.00868904	0.261025	0.00932212	0.25715	0.0122564					0.791196	0.379205
Enzo B02	12.5	Caspofungin	0.251288	0.0137498	0.261025	0.00932212	0.253862	0.0108897	Yes	Yes			0.146246	0.70385
Enzo B03	12.5	Fluconazole	0.262363	0.0109283	0.26895	0.0114367	0.250438	0.00737851	Yes				0.289167	0.0335305
Enzo B03	12.5	Amphotercin B	0.270038	0.0165679	0.26895	0.0114367	0.25715	0.0122564					0.888641	0.122145
Enzo B03	12.5	Caspofungin	0.263712	0.0161691	0.26895	0.0114367	0.253862	0.0108897	Yes				0.496842	0.205541
Enzo B04	12.5	Caspofungin	0.27805	0.0102131	0.278687	0.0107828	0.253862	0.0108897	Yes				0.911199	0.00075982
Enzo B04	12.5	Amphotercin B	0.2814	0.0101929	0.278687	0.0107828	0.25715	0.0122564					0.636124	0.00133348
Enzo B04	12.5	Fluconazole	0.2718	0.0139684	0.278687	0.0107828	0.250438	0.00737851	Yes				0.320368	0.00457496
Enzo B05	12.5	Amphotercin B	0.27025	0.00868519	0.284375	0.00723805	0.26075	0.00887975	Yes				0.00540632	0.0625492
Enzo B05	12.5	Fluconazole	0.256337	0.00748631	0.284375	0.00723805	0.264925	0.00884996	Yes	Yes	Yes		5.17525e-06	0.070766
Enzo B05	12.5	Caspofungin	0.268038	0.00647359	0.284375	0.00723805	0.260238	0.0113192	Yes				0.000564103	0.141472
Enzo B06	1	Fluconazole	0.211288	0.00794252	0.239425	0.0113729	0.264925	0.00884996	Yes	Yes	Yes	Yes	0.000146169	1.13902e-08
Enzo B06	1	Amphotercin B	0.226438	0.00621529	0.239425	0.0113729	0.26075	0.00887975	Yes	Yes		Yes	0.0227885	1.74013e-06
Enzo B06	1	Caspofungin	0.217175	0.00806098	0.239425	0.0113729	0.260238	0.0113192	Yes	Yes		Yes	0.00106188	2.05589e-06
Enzo B07	12.5	Amphotercin B	0.28995	0.00453762	0.30105	0.00922361	0.26075	0.00887975	Yes			Yes	0.0167283	1.22119e-05
Enzo B07	12.5	Caspofungin	0.280862	0.00484921	0.30105	0.00922361	0.260238	0.0113192	Yes				0.000372346	0.00144592
Enzo B07	12.5	Fluconazole	0.277325	0.00619915	0.30105	0.00922361	0.264925	0.00884996	Yes		Yes		9.94619e-05	0.00989896
Enzo B08	12.5	Fluconazole	0.258037	0.0096169	0.272513	0.00624108	0.264925	0.00884996	Yes	Yes			0.0058777	0.185106
Enzo B08	12.5	Amphotercin B	0.2629	0.0085191	0.272513	0.00624108	0.26075	0.00887975	Yes				0.0318154	0.651008
Enzo B08	12.5	Caspofungin	0.259714	0.00823745	0.272513	0.00624108	0.260238	0.0113192	Yes	Yes			0.00976528	0.924906
Enzo B09	12.5	Amphotercin B	0.27175	0.00457329	0.278075	0.0103883	0.26075	0.00887975	Yes				0.172363	0.0147828
Enzo B09	12.5	Caspofungin	0.26585	0.00375965	0.278075	0.0103883	0.260238	0.0113192	Yes				0.0172148	0.246268
Enzo B09	12.5	Fluconazole	0.261288	0.00685773	0.278075	0.0103883	0.264925	0.00884996	Yes	Yes			0.00380503	0.405383
Enzo B10	12.5	Amphotercin B	0.288037	0.00865866	0.291287	0.011481	0.26075	0.00887975	Yes			Yes	0.560128	4.44828e-05
Enzo B10	12.5	Caspofungin	0.282837	0.0133222	0.291287	0.011481	0.260238	0.0113192	Yes				0.224809	0.00428096
Enzo B10	12.5	Fluconazole	0.28365	0.0130811	0.291287	0.011481	0.264925	0.00884996	Yes				0.265379	0.00835442
Enzo B11	12.5	Fluconazole	0.2547	0.00592199	0.26075	0.00509043	0.264925	0.00884996	Yes	Yes			0.0600507	0.0256093
Enzo B11	12.5	Amphotercin B	0.2682	0.00718296	0.26075	0.00509043	0.26075	0.00887975					0.0438706	0.107329
Enzo B11	12.5	Caspofungin	0.255963	0.0100196	0.26075	0.00509043	0.260238	0.0113192	Yes	Yes			0.285077	0.466895
Enzo B12	12.5	Amphotercin B	0.285312	0.0107704	0.291612	0.0103013	0.26075	0.00887975	Yes				0.282255	0.000407148
Enzo B12	12.5	Caspofungin	0.286438	0.0110199	0.291612	0.0103013	0.260238	0.0113192	Yes				0.379491	0.000620032
Enzo B12	12.5	Fluconazole	0.2807	0.00690942	0.291612	0.0103013	0.264925	0.00884996	Yes				0.0378505	0.00251454
Enzo C01	12.5	Fluconazole	0.249238	0.00658121	0.272975	0.00449771	0.264925	0.00884996	Yes	Yes	Yes		3.63176e-06	0.00238808
Enzo C01	12.5	Amphotercin B	0.272688	0.00731496	0.272975	0.00449771	0.26075	0.00887975	Yes				0.930922	0.0162159
Enzo C01	12.5	Caspofungin	0.263137	0.00695071	0.272975	0.00449771	0.260238	0.0113192	Yes				0.00848142	0.574533
Enzo C02	12.5	Amphotercin B	0.28035	0.00886976	0.269925	0.0109398	0.26075	0.00887975					0.0712883	0.00101713
Enzo C02	12.5	Fluconazole	0.254938	0.00973857	0.269925	0.0109398	0.264925	0.00884996	Yes	Yes			0.0171708	0.0645162
Enzo C02	12.5	Caspofungin	0.27265	0.0119322	0.269925	0.0109398	0.260238	0.0113192					0.662916	0.0657325
Enzo C03	12.5	Amphotercin B	0.290887	0.00732708	0.292987	0.0057025	0.26075	0.00887975	Yes			Yes	0.559689	8.49198e-06
Enzo C03	12.5	Caspofungin	0.274112	0.00977541	0.292987	0.0057025	0.260238	0.0113192	Yes				0.000982578	0.0281211
Enzo C03	12.5	Fluconazole	0.268913	0.00722105	0.292987	0.0057025	0.264925	0.00884996	Yes		Yes		9.34368e-06	0.371937
Enzo C04	12.5	Fluconazole	0.24705	0.0131077	0.262112	0.0129539	0.255638	0.0082169	Yes	Yes			0.048381	0.168151
Enzo C04	12.5	Amphotercin B	0.261525	0.0125826	0.262112	0.0129539	0.255786	0.00609272	Yes				0.932629	0.308999
Enzo C04	12.5	Caspofungin	0.260713	0.00969594	0.262112	0.0129539	0.2597	0.0128691	Yes				0.822503	0.870513
Enzo C05	12.5	Amphotercin B	0.263775	0.00827689	0.268875	0.0125944	0.255786	0.00609272	Yes				0.388078	0.0674459
Enzo C05	12.5	Fluconazole	0.2616	0.00841383	0.268875	0.0125944	0.255638	0.0082169	Yes				0.227481	0.201165
Enzo C05	12.5	Caspofungin	0.261575	0.0125521	0.268875	0.0125944	0.2597	0.0128691	Yes				0.295741	0.786617
Enzo C06	12.5	Amphotercin B	0.267525	0.00824709	0.279413	0.00940591	0.255786	0.00609272	Yes				0.0250215	0.0116286
Enzo C06	12.5	Fluconazole	0.263713	0.0100014	0.279413	0.00940591	0.255638	0.0082169	Yes				0.00911326	0.121909
Enzo C06	12.5	Caspofungin	0.265975	0.0111966	0.279413	0.00940591	0.2597	0.0128691	Yes				0.0295314	0.347246
Enzo C07	4	Fluconazole	0.241187	0.0104015	0.254875	0.0123284	0.255638	0.0082169	Yes	Yes			0.0419341	0.0125523
Enzo C07	4	Caspofungin	0.251063	0.0107226	0.254875	0.0123284	0.2597	0.0128691	Yes	Yes			0.547102	0.194698
Enzo C07	4	Amphotercin B	0.250425	0.0113779	0.254875	0.0123284	0.255786	0.00609272	Yes	Yes			0.494381	0.3036
Enzo C08	12.5	Fluconazole	0.242562	0.00537004	0.271112	0.00687721	0.255638	0.0082169	Yes	Yes	Yes		8.23761e-07	0.00416257
Enzo C08	12.5	Caspofungin	0.254487	0.00965536	0.271112	0.00687721	0.2597	0.0128691	Yes	Yes			0.00273429	0.406879
Enzo C08	12.5	Amphotercin B	0.25875	0.011547	0.271112	0.00687721	0.255786	0.00609272	Yes				0.0324672	0.567115
Enzo C09	12.5	Amphotercin B	0.264362	0.00967212	0.26735	0.0131549	0.255786	0.00609272	Yes				0.636464	0.0763122
Enzo C09	12.5	Fluconazole	0.245862	0.0126065	0.26735	0.0131549	0.255638	0.0082169	Yes	Yes			0.00753837	0.111264
Enzo C09	12.5	Caspofungin	0.257063	0.00850102	0.26735	0.0131549	0.2597	0.0128691	Yes	Yes			0.107867	0.658935
Enzo C10	12.5	Fluconazole	0.249463	0.00826483	0.254375	0.0102295	0.255638	0.0082169	Yes	Yes			0.340502	0.182746
Enzo C10	12.5	Caspofungin	0.255325	0.00808157	0.254375	0.0102295	0.2597	0.0128691		Yes			0.850031	0.461211
Enzo C10	12.5	Amphotercin B	0.255775	0.00501715	0.254375	0.0102295	0.255786	0.00609272		Yes			0.751687	0.997323
Enzo C11	12.5	Fluconazole	0.249275	0.00868141	0.2604	0.0106206	0.255638	0.0082169	Yes	Yes			0.0506514	0.180935
Enzo C11	12.5	Caspofungin	0.253638	0.00853902	0.2604	0.0106206	0.2597	0.0128691	Yes	Yes			0.211281	0.319216
Enzo C11	12.5	Amphotercin B	0.258788	0.0137972	0.2604	0.0106206	0.255786	0.00609272	Yes				0.810222	0.614742
Enzo C12	12.5	Caspofungin	0.25015	0.00810787	0.25515	0.0112464	0.2597	0.0128691	Yes	Yes			0.357774	0.12299
Enzo C12	12.5	Fluconazole	0.262443	0.0105878	0.25515	0.0112464	0.255638	0.0082169					0.250626	0.226832
Enzo C12	12.5	Amphotercin B	0.256825	0.0118887	0.25515	0.0112464	0.255786	0.00609272					0.790513	0.843414
Enzo D01	12.5	Amphotercin B	0.2808	0.0123102	0.26825	0.0101748	0.255786	0.00609272					0.0571655	0.000679445
Enzo D01	12.5	Fluconazole	0.267225	0.0134358	0.26825	0.0101748	0.255638	0.0082169	Yes				0.874632	0.0762169
Enzo D01	12.5	Caspofungin	0.2596	0.00828221	0.26825	0.0101748	0.2597	0.0128691	Yes	Yes			0.103891	0.986492
Enzo D02	4	Caspofungin	0.180487	0.0132776	0.26695	0.0108038	0.2597	0.0128691	Yes	Yes	Yes	Yes	3.80381e-09	1.95903e-08
Enzo D02	4	Fluconazole	0.267088	0.00720095	0.26695	0.0108038	0.255638	0.0082169					0.978099	0.0151559
Enzo D02	4	Amphotercin B	0.2613	0.00408411	0.26695	0.0108038	0.255786	0.00609272	Yes				0.227941	0.0883679
Enzo D03	12.5	Caspofungin	0.29545	0.00576498	0.311775	0.00833123	0.306475	0.0109065	Yes	Yes			0.00101512	0.0382577
Enzo D03	12.5	Amphotercin B	0.309287	0.00982018	0.311775	0.00833123	0.303438	0.00494518	Yes				0.617491	0.18858
Enzo D03	12.5	Fluconazole	0.288137	0.0081328	0.311775	0.00833123	0.2915	0.00518772	Yes	Yes	Yes		9.87419e-05	0.374744
Enzo D04	12.5	Caspofungin	0.30015	0.0050232	0.326	0.0181545	0.306475	0.0109065	Yes	Yes			0.00658535	0.194095
Enzo D04	12.5	Fluconazole	0.2868	0.011538	0.326	0.0181545	0.2915	0.00518772	Yes	Yes			0.000431901	0.349463
Enzo D04	12.5	Amphotercin B	0.306925	0.00938679	0.326	0.0181545	0.303438	0.00494518	Yes				0.0321123	0.403726
Enzo D05	12.5	Fluconazole	0.282525	0.00982519	0.307862	0.0156565	0.2915	0.00518772	Yes	Yes			0.00357605	0.0567428
Enzo D05	12.5	Caspofungin	0.296425	0.0110046	0.307862	0.0156565	0.306475	0.0109065	Yes	Yes			0.138663	0.108167
Enzo D05	12.5	Amphotercin B	0.295512	0.0130968	0.307862	0.0156565	0.303438	0.00494518	Yes	Yes			0.132432	0.168584
Enzo D06	4	Fluconazole	0.277687	0.00891101	0.298888	0.00728739	0.2915	0.00518772	Yes	Yes			0.00027528	0.00444236
Enzo D06	4	Caspofungin	0.290263	0.00524641	0.298888	0.00728739	0.306475	0.0109065	Yes	Yes			0.0249308	0.00525871
Enzo D06	4	Amphotercin B	0.302837	0.00471671	0.298888	0.00728739	0.303438	0.00494518		Yes			0.251855	0.81968
Enzo D07	12.5	Caspofungin	0.2925	0.00954594	0.300038	0.0112821	0.306475	0.0109065	Yes	Yes			0.199203	0.0233159
Enzo D07	12.5	Amphotercin B	0.293987	0.00926005	0.300038	0.0112821	0.303438	0.00494518	Yes	Yes			0.291975	0.0369968
Enzo D07	12.5	Fluconazole	0.2866	0.0100791	0.300038	0.0112821	0.2915	0.00518772	Yes	Yes			0.0341685	0.278254
Enzo D08	12.5	Caspofungin	0.28455	0.0170514	0.307113	0.0129	0.306475	0.0109065	Yes	Yes			0.015231	0.0142971
Enzo D08	12.5	Fluconazole	0.28615	0.0110253	0.307113	0.0129	0.2915	0.00518772	Yes	Yes			0.00576184	0.272464
Enzo D08	12.5	Amphotercin B	0.300025	0.0175577	0.307113	0.0129	0.303438	0.00494518	Yes	Yes			0.405187	0.633763
Enzo D09	12.5	Caspofungin	0.282975	0.0111962	0.288312	0.00486837	0.306475	0.0109065	Yes	Yes			0.275501	0.0013762
Enzo D09	12.5	Amphotercin B	0.295375	0.00466416	0.288312	0.00486837	0.303438	0.00494518		Yes			0.0150186	0.00728831
Enzo D09	12.5	Fluconazole	0.2832	0.00516914	0.288312	0.00486837	0.2915	0.00518772	Yes	Yes			0.0776163	0.00957888
Enzo D10	12.5	Amphotercin B	0.293387	0.00958103	0.299275	0.015005	0.303438	0.00494518	Yes	Yes			0.398919	0.0323136
Enzo D10	12.5	Caspofungin	0.2953	0.0160883	0.299275	0.015005	0.306475	0.0109065	Yes	Yes			0.64003	0.15348
Enzo D10	12.5	Fluconazole	0.291063	0.00896241	0.299275	0.015005	0.2915	0.00518772	Yes	Yes			0.238693	0.912975
Enzo D11	4	Fluconazole	0.277538	0.00734012	0.30305	0.0123891	0.2915	0.00518772	Yes	Yes			0.000606416	0.00131068
Enzo D11	4	Caspofungin	0.281213	0.0130879	0.30305	0.0123891	0.306475	0.0109065	Yes	Yes			0.00636602	0.0016201
Enzo D11	4	Amphotercin B	0.30365	0.0086238	0.30305	0.0123891	0.303438	0.00494518					0.917916	0.9559
Enzo D12	4	Fluconazole	0.278863	0.00672605	0.317962	0.00924796	0.2915	0.00518772	Yes	Yes	Yes		6.45283e-07	0.00166956
Enzo D12	4	Amphotercin B	0.310413	0.00544735	0.317962	0.00924796	0.303438	0.00494518	Yes				0.088847	0.025195
Enzo D12	4	Caspofungin	0.295938	0.0117005	0.317962	0.00924796	0.306475	0.0109065	Yes	Yes			0.00173138	0.103357
Enzo E01	12.5	Caspofungin	0.274763	0.0136982	0.3038	0.0125467	0.306475	0.0109065	Yes	Yes			0.00102465	0.000328354
Enzo E01	12.5	Fluconazole	0.282963	0.0115231	0.3038	0.0125467	0.2915	0.00518772	Yes	Yes			0.00602191	0.105008
Enzo E01	12.5	Amphotercin B	0.3085	0.00796602	0.3038	0.0125467	0.303438	0.00494518					0.419307	0.179293
Enzo E02	12.5	Fluconazole	0.259788	0.00688865	0.272525	0.00739387	0.247687	0.0055178	Yes				0.00493965	0.00294358
Enzo E02	12.5	Caspofungin	0.257543	0.0112946	0.272525	0.00739387	0.266788	0.00564722	Yes	Yes			0.0194001	0.1041
Enzo E02	12.5	Amphotercin B	0.269775	0.0117079	0.272525	0.00739387	0.279275	0.0287267	Yes	Yes			0.608997	0.438118
Enzo E03	12.5	Fluconazole	0.258438	0.00549521	0.2833	0.00942245	0.247687	0.0055178	Yes		Yes		7.72603e-05	0.00261301
Enzo E03	12.5	Caspofungin	0.266475	0.0116945	0.2833	0.00942245	0.266788	0.00564722	Yes	Yes			0.0106744	0.950479
Enzo E03	12.5	Amphotercin B	0.279337	0.00574215	0.2833	0.00942245	0.279275	0.0287267	Yes				0.361481	0.995642
Enzo E04	12.5	Caspofungin	0.282712	0.00477897	0.294243	0.00861591	0.266788	0.00564722	Yes			Yes	0.0170581	6.13502e-05
Enzo E04	12.5	Fluconazole	0.271371	0.0113505	0.294243	0.00861591	0.247687	0.0055178	Yes				0.00227141	0.00143181
Enzo E04	12.5	Amphotercin B	0.2927	0.0121464	0.294243	0.00861591	0.279275	0.0287267	Yes				0.793971	0.282889
Enzo E05	12.5	Caspofungin	0.2598	0.00815429	0.271125	0.00902189	0.266788	0.00564722	Yes	Yes			0.0274554	0.0860739
Enzo E05	12.5	Fluconazole	0.25125	0.00964352	0.271125	0.00902189	0.247687	0.0055178	Yes				0.00137467	0.414106
Enzo E05	12.5	Amphotercin B	0.2708	0.00638301	0.271125	0.00902189	0.279275	0.0287267	Yes	Yes			0.940828	0.470166
IDV	12.5	Caspofungin	0.2267	0.00778235	0.288775	0.0116737	0.266788	0.00564722	Yes	Yes	Yes	Yes	5.41337e-08	6.77416e-08
IDV	12.5	Fluconazole	0.2731	0.0126753	0.288775	0.0116737	0.247687	0.0055178	Yes				0.0305801	0.000748824
IDV	12.5	Amphotercin B	0.282525	0.00987494	0.288775	0.0116737	0.279275	0.0287267	Yes				0.298255	0.783795
LPV	12.5	Caspofungin	0.1526	0.0047252	0.267263	0.0094566	0.266788	0.00564722	Yes	Yes	Yes	Yes	3.69155e-11	1.24161e-15
LPV	12.5	Amphotercin B	0.246037	0.0051088	0.267263	0.0094566	0.279275	0.0287267	Yes	Yes			0.000304244	0.018183
LPV	12.5	Fluconazole	0.245987	0.0103065	0.267263	0.0094566	0.247687	0.0055178	Yes	Yes			0.0012726	0.707965
NFV	12.5	Caspofungin	0.170287	0.00530222	0.259638	0.00589066	0.266788	0.00564722	Yes	Yes	Yes	Yes	5.78808e-14	1.25062e-14
NFV	12.5	Amphotercin B	0.2369	0.00570263	0.259638	0.00589066	0.279275	0.0287267	Yes	Yes	Yes		3.71343e-06	0.00560972
NFV	12.5	Fluconazole	0.255112	0.00994415	0.259638	0.00589066	0.247687	0.0055178	Yes				0.321803	0.112189
RTV	12.5	Caspofungin	0.159437	0.00688221	0.275438	0.00803103	0.266788	0.00564722	Yes	Yes	Yes	Yes	1.10491e-13	4.27581e-14
RTV	12.5	Amphotercin B	0.245513	0.00534917	0.275438	0.00803103	0.279275	0.0287267	Yes	Yes	Yes		2.61155e-06	0.0169563
RTV	12.5	Fluconazole	0.2493	0.00768993	0.275438	0.00803103	0.247687	0.0055178	Yes		Yes		2.25854e-05	0.659767
SQV	12.5	Caspofungin	0.147788	0.00565474	0.284362	0.010568	0.249075	0.0160589	Yes	Yes	Yes	Yes	1.06566e-11	1.06727e-07
SQV	12.5	Amphotercin B	0.242688	0.00759596	0.284362	0.010568	0.257914	0.006697	Yes	Yes	Yes		1.39304e-06	0.00204589
SQV	12.5	Fluconazole	0.25485	0.00737479	0.284362	0.010568	0.240262	0.0112192	Yes		Yes		4.7566e-05	0.0138689
TPV	12.5	Fluconazole	0.256325	0.00573579	0.25925	0.0104974	0.247687	0.0055178	Yes				0.531134	0.0123361
TPV	12.5	Amphotercin B	0.263913	0.00732127	0.25925	0.0104974	0.279275	0.0287267		Yes			0.353381	0.208009
TPV	12.5	Caspofungin	0.26785	0.0113193	0.25925	0.0104974	0.266788	0.00564722					0.162763	0.828492

## Sheet: SN425 Sensitivity
Compound	Assay	Concentration (µg/mL)
Amphotericin B	MIC (48hr)	8
Amphotericin B	Sustained Inhibition (significant p=0.05)	4
Amphotericin B	Sustained Inhibition (50% reduction and significant p=0.05)	8
Amphotericin B	Disruption (significant p=0.05)	16
Amphotericin B	Disruption (50% reduction and significant p=0.05)	> 32
Caspofungin	MIC (48hr)	0.03
Caspofungin	Sustained Inhibition (significant p=0.05)	0.25
Caspofungin	Sustained Inhibition (50% reduction and significant p=0.05)	1
Caspofungin	Disruption (significant p=0.05)	2
Caspofungin	Disruption (50% reduction and significant p=0.05)	> 8
Fluconazole	MIC (48hr)	3.125
Fluconazole	Sustained Inhibition (significant p=0.05)	0.5
Fluconazole	Sustained Inhibition (50% reduction and significant p=0.05)	> 1024
Fluconazole	Disruption (significant p=0.05)	> 1024
Fluconazole	Disruption (50% reduction and significant p=0.05)	> 1024

## Sheet: Hit Listing By Type
Assay	Assay Type	Shorthand Code	Compound	Antifungal Agent
Combination Disruption	Combination Disruption	ATV	atazanavir	Caspofungin
Combination Inhibition	Combination Inhibition	Enzo B05	NNGH	Fluconazole
Combination Disruption	Combination Disruption	Enzo B06	Gliotoxin	Fluconazole
Combination Inhibition	Combination Inhibition	Enzo B06	Gliotoxin	Fluconazole
Stand-alone Disruption	Stand-alone Disruption	Enzo B06	Gliotoxin
Stand-alone Inhibition	Stand-alone Inhibition	Enzo B06	Gliotoxin
Combination Inhibition	Combination Inhibition	Enzo C04	Z-Prolyl-prolinal	Fluconazole
Combination Inhibition	Combination Inhibition	Enzo C07	TPCK	Fluconazole
Stand-alone Inhibition	Stand-alone Inhibition	Enzo C07	TPCK
Combination Disruption	Combination Disruption	Enzo D02	Dec-RVKR-CMK	Caspofungin
Stand-alone Inhibition	Stand-alone Inhibition	Enzo D12	Acivicin
Combination Inhibition	Combination Inhibition	Enzo E02	Lisinopril	Fluconazole
Combination Disruption	Combination Disruption	IDV	indinavir	Caspofungin
Combination Disruption	Combination Disruption	LPV	lopinavir	Caspofungin
Combination Inhibition	Combination Inhibition	LPV	lopinavir	Caspofungin
Combination Inhibition	Combination Inhibition	API13	API13	Caspofungin
Combination Disruption	Combination Disruption	API15	API15	Caspofungin
Combination Inhibition	Combination Inhibition	API15	API15	Amphotercin B
Combination Inhibition	Combination Inhibition	API15	API15	Caspofungin
Combination Disruption	Combination Disruption	API16	API16	Caspofungin
Combination Disruption	Combination Disruption	API19	API19	Caspofungin
Combination Inhibition	Combination Inhibition	API19	API19	Amphotercin B
Combination Disruption	Combination Disruption	NFV	nelfinavir	Caspofungin
Combination Inhibition	Combination Inhibition	NFV	nelfinavir	Amphotercin B
Combination Inhibition	Combination Inhibition	NFV	nelfinavir	Caspofungin
Combination Inhibition	Combination Inhibition	NFV	nelfinavir	Fluconazole
Stand-alone Inhibition	Stand-alone Inhibition	NFV	nelfinavir
Combination Disruption	Combination Disruption	RTV	ritonavir	Caspofungin
Combination Inhibition	Combination Inhibition	RTV	ritonavir	Amphotercin B
Combination Inhibition	Combination Inhibition	RTV	ritonavir	Caspofungin
Combination Disruption	Combination Disruption	SQV	saquinavir	Caspofungin
Combination Inhibition	Combination Inhibition	SQV	saquinavir	Amphotercin B
Combination Inhibition	Combination Inhibition	SQV	saquinavir	Caspofungin
